# Supplementary material for: Natural Selection on Exonic SNPs Shapes Allelic Expression Imbalance (AEI) Adaptability in Lung Cancer Progression
Source: Front Genet. 2020 Jun 24;11:665. doi: 10.3389/fgene.2020.00665 (PMC7327089; doi:10.3389/fgene.2020.00665)
Supplement: Supplementary file 12 [file Table_3.XLS]

## Sheet: AEI_site_conservation_TCGA
rs#	Gene	Variant_Classification	Chromosome	Postion	AEI_Frequency_Tumor	AEI_Frequency_Adjacent	PhastCons	dN/dS
rs2272757	NOC2L	synonymous	chr1	881627	0.571429	0.142857	0.035	0.275355
rs1921	ISG15	missense	chr1	949608	0.275862	0.137931	0.152	0.175601
rs4275402	AGRN	synonymous	chr1	990280	0.545455	0.0909091	0.129	0.293937
rs6603781	SDF4	synonymous	chr1	1158631	0.230769	0.0769231	0.076	0.138813
rs12142199	CPSF3L	synonymous	chr1	1249187	0.470588	0.176471	0.979	0.141451
rs9792879	ATAD3B	missense	chr1	1431165	0.451613	0.258065	0.022	#N/A
rs12729295	SLC35E2B	missense	chr1	1599812	0.28125	0.25	0.212	0.253854
rs874516	CDK11A	synonymous	chr1	1635004	0.125	0.125	0.027	0.157473
rs555887612	CDK11A	synonymous	chr1	1640390	0.384615	0.461538	0.279	0.157473
rs1059831	CDK11B	missense	chr1	1650845	0.744681	0.957447	0.999	0.129956
rs4751	NADK	missense	chr1	1686040	0.285714	0.142857	0	0.216595
rs12184	PRKCZ	synonymous	chr1	1987993	0	0.2	0.215	0.319295
rs1878745	PRKCZ	synonymous	chr1	1991014	0.0588235	0.352941	0.041	0.319295
rs1058411	C1orf86	missense	chr1	2125172	0.416667	0.333333	0.003	#N/A
rs2494598	PEX10	synonymous	chr1	2340200	0.181818	0	0.005	0.196385
rs7535528	PANK4	missense	chr1	2444414	0.2	0	0.017	0.0249858
rs4870	TNFRSF14	missense	chr1	2488153	0.275862	0	0.009	0.47848
rs2234167	TNFRSF14	missense	chr1	2494330	0.416667	0	0.007	0.47848
rs4648506	MEGF6	missense	chr1	3413868	0.111111	0	0.135	0.265258
rs2760321	WRAP73	synonymous	chr1	3548136	0.181818	0.181818	0.056	0.303967
rs2275824	CEP104	missense	chr1	3753136	0.0869565	0.0869565	0.01	0.19914
rs4131373	C1orf174	synonymous	chr1	3807388	0.272727	0	0.001	0.252525
rs2229002	KCNAB2	synonymous	chr1	6158562	0	0.0454545	0.76	#N/A
rs2232460	KLHL21	synonymous	chr1	6659505	0.157895	0.105263	0.929	0.00791452
rs3174820	THAP3	missense	chr1	6693097	0.318182	0.136364	0.005	0.290112
rs200454	DNAJC11	missense	chr1	6705874	0.363636	0.136364	0.958	0.0418605
rs10462021	PER3	missense	chr1	7897133	0.0833333	0	0.772	0.452427
rs1058766	RERE	synonymous	chr1	8418650	0.47619	0.285714	0.457	0.0322234
rs34603401	H6PD	missense	chr1	9305445	0.111111	0	0.821	0.114234
rs6688832	H6PD	missense	chr1	9323910	0	0.1	0.017	0.114234
rs9435243	SPSB1	synonymous	chr1	9416151	0.294118	0.352941	0.545	0.0130081
rs3795309	SPSB1	synonymous	chr1	9416346	0.25	0	0.655	0.0130081
rs1049887	PGD	synonymous	chr1	10460485	0.333333	0.166667	0.993	0.0536692
rs12375	PEX14	synonymous	chr1	10596341	0.266667	0	0.992	0.0501433
rs778228	CASZ1	synonymous	chr1	10708142	0	0.0833333	0.07	0.0909657
rs284294	CASZ1	synonymous	chr1	10713765	0.0909091	0.181818	0.361	0.0909657
rs1130683	EXOSC10	synonymous	chr1	11132217	0.136364	0.0909091	0.904	0.125984
rs11121691	MTOR	synonymous	chr1	11181327	0.227273	0.0454545	0.997	0.144836
rs3125818	FBXO6	missense	chr1	11728894	0.166667	0.0833333	0.042	0.156701
rs1801131	MTHFR	missense	chr1	11854476	0	0.25	0.772	0.102334
rs1801133	MTHFR	missense	chr1	11856378	0.1	0.1	0.116	0.102334
rs3795408	KIAA2013	synonymous	chr1	11983206	0.478261	0.434783	0.326	0.024463
rs1130529	PLOD1	synonymous	chr1	12024235	0.611111	0.277778	0.963	0.241158
rs2295283	MIIP	missense	chr1	12082926	0.133333	0	0.21	0.51143
rs1061622	TNFRSF1B	missense	chr1	12252955	0.176471	0.0588235	0.905	0.150037
rs2275875	DHRS3	synonymous	chr1	12638964	0.333333	0.2	0.707	0.0147835
rs11540058	DHRS3	synonymous	chr1	12640650	0.416667	0.0833333	0.979	0.0147835
rs355025	PDPN	synonymous	chr1	13910417	0	0.0526316	0.053	0.309902
rs1203651	PRDM2	synonymous	chr1	14109114	0.3	0.1	0.097	0.173228
rs3753313	TMEM51	synonymous	chr1	15546077	0.392857	0.107143	0.951	0.0478299
rs1052576	CASP9	missense	chr1	15832543	0.0769231	0.153846	0.007	0.35618
rs12091750	PLEKHM2	missense	chr1	16042766	0.2	0.133333	0.994	0.0436364
rs10927851	FBLIM1	missense	chr1	16096934	0.3	0	0.994	0.480474
rs1049258	UQCRHL	missense	chr1	16134080	0.384615	0.923077	0.982	3.57471
rs848210	SPEN	missense	chr1	16259813	0.136364	0	0.181	0.174727
rs9661939	ZBTB17	synonymous	chr1	16271260	0.2	0	0.365	0.0337323
rs848217	ZBTB17	synonymous	chr1	16272250	0.153846	0	0.41	0.0337323
rs3754334	EPHA2	synonymous	chr1	16451767	0.642857	0.285714	0.979	0.0938856
rs12069239	FBXO42	missense	chr1	16577908	0.291667	0	0.989	0.0883117
rs761422	MFAP2	synonymous	chr1	17301780	0.461538	0.192308	0.617	0.290514
rs3170740	ATP13A2	missense	chr1	17312743	0.111111	0.111111	0.046	0.180118
rs942457	RCC2	synonymous	chr1	17739586	0.454545	0.181818	0.999	#N/A
rs2270976	ARHGEF10L	missense	chr1	18023690	0.210526	0.0526316	0.993	0.0747041
rs12584	UBR4	missense	chr1	19413261	0.26087	0.0434783	0.998	0.0360206
rs709683	EMC1	missense	chr1	19565344	0.466667	0.2	0.804	0.0727513
rs1126682	MRTO4	synonymous	chr1	19583636	0.5	0.3	0.707	0.0794148
rs1042380	MRTO4	synonymous	chr1	19584004	0.666667	0.0952381	0.867	0.0794148
rs1043657	AKR7A2	missense	chr1	19635011	0.272727	0	0.04	#N/A
rs11558390	PQLC2	synonymous	chr1	19652063	0.2	0.0666667	0.116	0.113868
rs1737428	MINOS1	synonymous	chr1	19950062	0.55	0.1	0.482	#N/A
rs4515815	TMCO4	missense	chr1	20020994	0.391304	0.130435	0.017	0.15472
rs10917536	TMCO4	missense	chr1	20097941	0.333333	0.0833333	0.483	0.15472
rs595980	MUL1	synonymous	chr1	20827216	0.5	0.142857	0.961	0.0170157
rs2072671	CDA	missense	chr1	20915701	0.454545	0	0.993	0.181151
rs1048977	CDA	synonymous	chr1	20945055	0.384615	0.0769231	0.087	0.181151
rs1043424	PINK1	missense	chr1	20977000	0.526316	0.157895	0.98	0.163546
rs4704	DDOST	synonymous	chr1	20982631	0.0666667	0.4	0.977	0.292655
rs2229450	ECE1	synonymous	chr1	21573722	0.4375	0.125	0.725	0.0495107
rs3200254	ALPL	missense	chr1	21894735	0.25	0	0.5	0.132867
rs34605986	ALPL	missense	chr1	21904131	0.3	0.3	0.083	0.132867
rs2275363	RAP1GAP	missense	chr1	21940555	0.16	0.04	0.989	0.116826
rs10917042	USP48	synonymous	chr1	22109370	0.466667	0.0666667	0.995	0.122727
rs2849028	ZNF436	synonymous	chr1	23688933	0.0833333	0.0833333	0.998	0.0243902
rs11574	ID3	missense	chr1	23885498	0.611111	0.111111	0.082	0.0622296
rs2076345	TCEB3	synonymous	chr1	24083494	0.238095	0.0952381	0.268	0.184584
rs13551	FUCA1	missense	chr1	24180962	0.291667	0.125	0.148	0.498611
rs2272935	NIPAL3	synonymous	chr1	24785393	0.3	0.1	0.997	0.157025
rs196432	RCAN3	missense	chr1	24861704	0.136364	0.0454545	0.036	0.371475
rs1043879	C1orf63	missense	chr1	25570081	0.190476	0.047619	0.052	#N/A
rs6687605	LDLRAP1	missense	chr1	25889632	0.12	0.24	0.002	0.313632
rs7087	ZNF593	synonymous	chr1	26496651	0.416667	0.166667	0.984	0.247017
rs1045105	CNKSR1	missense	chr1	26515956	0.375	0.125	0.007	0.518717
rs1134584	UBXN11	missense	chr1	26608828	0.1	0.3	0.152	0.286124
rs3816539	DHDDS	missense	chr1	26786627	0.454545	0.0909091	0.801	0.037037
rs2229712	RPS6KA1	missense	chr1	26883511	0.263158	0.263158	0.994	0.0815451
rs1064196	RPS6KA1	synonymous	chr1	26887592	0.230769	0.307692	0.987	0.0815451
rs3170660	GPN2	missense	chr1	27210721	0.192308	0.115385	0.826	0.00973783
rs3010110	C1orf172	synonymous	chr1	27278521	0.363636	0	0.124	#N/A
rs3010109	C1orf172	missense	chr1	27278553	0.384615	0	0.866	#N/A
rs34306208	SLC9A1	synonymous	chr1	27480757	0.315789	0.105263	0.099	0.0708415
rs3813795	SYTL1	missense	chr1	27679797	0.238095	0.142857	0.991	0.191332
rs1128918	SYTL1	synonymous	chr1	27679954	0.272727	0.181818	0.995	0.191332
rs1138294	MAP3K6	missense	chr1	27688633	0.0625	0.125	0.995	0.134542
rs3766400	THEMIS2	missense	chr1	28209366	0.285714	0.142857	0.009	0.336124
rs3813804	SMPDL3B	synonymous	chr1	28282206	0.5	0.375	0.008	0.641451
rs3813803	SMPDL3B	missense	chr1	28282292	0.363636	0.409091	0.013	0.641451
rs9508	ATPIF1	missense	chr1	28564279	0.375	0.5	0.037	0.304207
rs61785974	PHACTR4	missense	chr1	28800380	0.2	0	0.25	0.748113
rs2066726	RCC1	synonymous	chr1	28861636	0.333333	0.133333	0.11	0.0972477
rs2230678	SRSF4	missense	chr1	29475341	0.666667	0	0.966	0.0864486
rs2235937	PTPRU	missense	chr1	29631909	0.0833333	0	0.99	0.162682
rs35351292	LAPTM5	missense	chr1	31208042	0.0909091	0	0.002	0.183954
rs1050663	LAPTM5	missense	chr1	31215364	0	0	0.072	0.183954
rs4949184	SDC3	missense	chr1	31347399	0.411765	0.235294	0.697	0.173522
rs2275741	PUM1	synonymous	chr1	31426815	0.35	0.1	0.925	#N/A
rs4949402	SERINC2	synonymous	chr1	31898234	0.235294	0.294118	0.879	0.234417
rs34728687	SERINC2	missense	chr1	31902279	0.3	0.4	0.004	0.234417
rs1061770	PEF1	synonymous	chr1	32096265	0.4375	0.03125	0.998	0.270492
rs2271928	COL16A1	synonymous	chr1	32127953	0.1	0.05	0.447	0.32782
rs2228552	COL16A1	missense	chr1	32165495	0	0.0666667	0.704	0.32782
rs3737995	KIAA1522	synonymous	chr1	33235626	0.333333	0.0666667	0.133	0.406208
rs12730560	KIAA1522	missense	chr1	33235651	0.333333	0.0666667	0.935	0.406208
rs699005	YARS	synonymous	chr1	33245802	0.636364	0.0909091	0.978	0.312247
rs194645	RNF19B	synonymous	chr1	33409693	0.45	0.15	0.996	0.145482
rs11554674	PHC2	synonymous	chr1	33790496	0.294118	0.235294	0.992	0.135135
rs1764391	GJA4	missense	chr1	35260769	0.037037	0.0740741	0.202	#N/A
rs4652895	EIF2C4	synonymous	chr1	36316571	0.166667	0	0.986	#N/A
rs475591	MAP7D1	synonymous	chr1	36642420	0.333333	0	0.002	0.32294
rs2242428	THRAP3	synonymous	chr1	36752152	0.384615	0.192308	0.994	0.107527
rs6425977	THRAP3	missense	chr1	36752433	0.0909091	0	0.969	0.107527
rs3795498	STK40	missense	chr1	36807481	0.45	0.05	0.936	0.0302847
rs2275477	OSCP1	missense	chr1	36886117	0.133333	0	0.964	0.202469
rs3917981	CSF3R	synonymous	chr1	36937059	0.1	0.3	0	0.299699
rs3917980	CSF3R	synonymous	chr1	36937065	0.0588235	0.882353	0.006	0.299699
rs11749	DNALI1	missense	chr1	38023316	0.230769	0.0384615	0.977	0.167347
rs34250208	C1orf109	synonymous	chr1	38149076	0.0833333	0	0.458	#N/A
rs41311191	INPP5B	missense	chr1	38329999	0	0.0769231	0.999	0.45172
rs11488569	INPP5B	missense	chr1	38338795	0.0714286	0.142857	0.963	0.45172
rs11210870	SF3A3	synonymous	chr1	38449910	0.304348	0.130435	0.997	0.476654
rs7366048	FHL3	synonymous	chr1	38463504	0.3	0.1	0.768	0.021419
rs587404	MACF1	missense	chr1	39908506	0.5	0	0.976	0.138655
rs668556	MACF1	missense	chr1	39914363	0.24	0.36	0.949	0.138655
rs2463260	PPIE	missense	chr1	40229368	0.105263	0.157895	0.004	0.295558
rs10889205	RLF	missense	chr1	40705726	0.285714	0.0714286	0.979	0.211506
rs1057925	NFYC	synonymous	chr1	41204569	0.428571	0.0952381	0.996	0.144615
rs1139978	FOXJ3	missense	chr1	42657196	0.0625	0.1875	0.933	0.0507937
rs1055055	RIMKLA	synonymous	chr1	42880516	0.1	0	0.939	0.045045
rs12074551	FAM183A	synonymous	chr1	43618596	0	0.461538	0.076	#N/A
rs7163	EBNA1BP2	missense	chr1	43632536	0.434783	0.130435	0.006	0.105263
rs1199039	TIE1	synonymous	chr1	43784956	0	0.24	0.997	0.0877193
rs839763	CDC20	synonymous	chr1	43825644	0.909091	0	0.991	0.0278184
rs2251802	HYI	synonymous	chr1	43917637	0.391304	0.478261	0.987	0.258065
rs10890266	PTPRF	synonymous	chr1	44072066	0.454545	0.0909091	0.993	0.142045
rs1143702	PTPRF	synonymous	chr1	44086831	0.3	0.2	0.932	0.142045
rs586339	KDM4A	missense	chr1	44137257	0.217391	0.0434783	0.83	0.254764
rs2240447	IPO13	synonymous	chr1	44415415	0.0909091	0	0.99	#N/A
rs11211036	PLK3	synonymous	chr1	45270024	0.0588235	0.235294	0.945	0.0869565
rs11556200	EIF2B3	synonymous	chr1	45444038	0.176471	0.176471	0.433	0.171429
rs12749251	HECTD3	synonymous	chr1	45469176	0.307692	0	0.354	0.011828
rs2230657	NASP	synonymous	chr1	46073489	0.272727	0.181818	0.014	0.684076
rs2230658	NASP	synonymous	chr1	46078854	0.473684	0.315789	0.873	0.684076
rs3014246	CCDC17	missense	chr1	46086077	0.0833333	0.0833333	0.006	0.56526
rs1135812	GPBP1L1	synonymous	chr1	46095272	0.4	0.15	0.962	0.141093
rs785467	PIK3R3	missense	chr1	46521559	0.05	0.1	0.988	0.0513761
rs2292487	POMGNT1	synonymous	chr1	46660295	0.25	0.0833333	0.985	0.1606
rs11542623	LRRC41	missense	chr1	46746164	0.538462	0.153846	0.992	0.956875
rs41292543	UQCRH	missense	chr1	46774783	0.307692	0.769231	0.995	0.488688
rs3737744	NSUN4	missense	chr1	46810530	0.315789	0	0.986	0.277778
rs324420	FAAH	missense	chr1	46870761	0.25	0.0833333	0.407	0.303782
rs4660947	MOB3C	synonymous	chr1	47078637	0	0.1	0.266	#N/A
rs7543016	CMPK1	missense	chr1	47799639	0.333333	0.0333333	0.001	0.0973451
rs1043141	CDKN2C	synonymous	chr1	51439777	0.0909091	0	0.999	#N/A
rs41287290	TTC39A	synonymous	chr1	51767352	0	0.0909091	0.995	0.177508
rs17567	EPS15	missense	chr1	51826921	0.4	0.12	0.76	0.167197
rs1065754	EPS15	synonymous	chr1	51873951	0.181818	0	0.942	0.167197
rs8375	NRD1	synonymous	chr1	52266242	0.636364	0.136364	0.95	0.111111
rs1970951	GPX7	synonymous	chr1	53072454	0.357143	0.0714286	0.681	0.100139
rs443751	SELRC1	missense	chr1	53153432	0.142857	0	0.608	#N/A
rs1288389	PODN	missense	chr1	53544597	0	0.0909091	0.837	0.201853
rs1799821	CPT2	missense	chr1	53676448	0.304348	0.0434783	0.204	0.161429
rs1799822	CPT2	missense	chr1	53679229	0.5	0.142857	0.994	0.161429
rs1134688	C1orf123	synonymous	chr1	53681699	0.36	0.12	0.044	0.111801
rs2294514	LRRC42	synonymous	chr1	54432019	0.411765	0.0588235	0.298	0.316406
rs13571	MRPL37	missense	chr1	54681920	0.52381	0.0952381	0.021	0.528854
rs1147990	TTC4	missense	chr1	55182300	0.416667	0	0.591	0.701521
rs718265	DHCR24	synonymous	chr1	55319902	0.611111	0.166667	0.533	0.0244151
rs562556	PCSK9	synonymous	chr1	55524237	0	0	0.001	0.351243
rs487230	USP24	missense	chr1	55541174	0.214286	0.0714286	0.993	0.0515971
rs3738570	PPAP2B	synonymous	chr1	56977819	0.0833333	0.333333	0.943	0.430407
rs3087585	OMA1	synonymous	chr1	58971831	0.0833333	0.0833333	0.094	0.397516
rs17117678	OMA1	missense	chr1	58999651	0.214286	0.0714286	0.989	0.397516
rs626251	C1orf87	missense	chr1	60466814	0	0.0833333	0.064	0.739018
rs1056513	INADL	missense	chr1	62380298	0.2	0	0.013	0.334207
rs10889335	DOCK7	synonymous	chr1	62960101	0.133333	0.0666667	0.99	0.0541126
rs4630153	ALG6	missense	chr1	63881552	0.416667	0.0833333	0.578	0.164095
rs1126728	PGM1	missense	chr1	64097432	0.3	0.2	0.89	0.0787402
rs11208257	PGM1	missense	chr1	64114301	0.444444	0.166667	0.893	0.0787402
rs7527017	ROR1	missense	chr1	64643277	0.3	0.2	0.97	0.027137
rs2230588	JAK1	synonymous	chr1	65310489	0.357143	0	0.197	0.0405844
rs1137101	LEPR	missense	chr1	66058513	0.0666667	0.0666667	0.899	0.555961
rs1805094	LEPR	missense	chr1	66075952	0	0.0714286	0.677	0.555961
rs783036	PDE4B	synonymous	chr1	66831370	0	0.0909091	0.956	0.0336283
rs983034	WLS	missense	chr1	68603586	0.428571	0.107143	0.936	0.122074
rs3748705	WLS	synonymous	chr1	68624878	0.266667	0.133333	0.041	0.122074
rs1021737	CTH	missense	chr1	70904800	0.4	0	0.023	0.133477
rs792310	FPGT	synonymous	chr1	74665493	0.266667	0	0.785	#N/A
rs7527057	CRYZ	synonymous	chr1	75172001	0.615385	0.615385	0.565	0.176542
rs3819946	CRYZ	missense	chr1	75175886	0.4	0.0666667	0.556	0.176542
rs1133891	TYW3	missense	chr1	75214441	0.5	0.1875	0.248	0.70438
rs1061337	ACADM	synonymous	chr1	76227022	0.636364	0.318182	0.831	0.194548
rs12142671	USP33	synonymous	chr1	78184325	0.181818	0.0909091	0.858	0.28125
rs2296227	USP33	synonymous	chr1	78201745	0.230769	0.0769231	0.295	0.28125
rs1166698	NEXN	missense	chr1	78392446	0	0.0714286	0.883	0.183673
rs987495	IFI44L	missense	chr1	79095581	0.333333	0.0833333	0	0.593496
rs2275902	ELTD1	missense	chr1	79357360	0.0454545	0.136364	0.983	#N/A
rs2292191	RPF1	missense	chr1	84944989	0.269231	0.0769231	0.058	0.166045
rs15911	CTBS	missense	chr1	85029077	0.35	0.05	0.909	0.520343
rs1057746	SSX2IP	missense	chr1	85113229	0.277778	0	0.616	0.109145
rs4949926	C1orf52	synonymous	chr1	85724328	0.461538	0.153846	0.5	0.138298
rs11576939	BCL10	synonymous	chr1	85742012	0.190476	0	0.91	0.102757
rs2230820	DDAH1	synonymous	chr1	85816134	0.315789	0.105263	0.992	#N/A
rs1182098	ODF2L	synonymous	chr1	86820267	0.333333	0.0952381	0.965	0.472566
rs430600	PKN2	synonymous	chr1	89225976	0.285714	0	0.486	0.139535
rs3738055	CCBL2	synonymous	chr1	89426902	0.423077	0.153846	0.995	0.617284
rs78952987	RBMXL1	missense	chr1	89449390	0.4	0.12	0.841	#N/A
rs1048425	GBP1	missense	chr1	89522646	0.518519	0.555556	0.51	0.410543
rs1803632	GBP2	missense	chr1	89582690	0.545455	0.181818	0.023	#N/A
rs12032393	LRRC8C	missense	chr1	90179532	0	0.0833333	0.989	0.031746
rs10922744	ZNF326	synonymous	chr1	90493026	0.111111	0	0.165	0.0991379
rs1805113	TGFBR3	synonymous	chr1	92177938	0.05	0.1	0.893	0.165165
rs1060622	TMED5	missense	chr1	93620393	0.321429	0.285714	0.952	0.222749
rs3747965	DNTTIP2	missense	chr1	94342564	0.64	0.52	0.292	0.367347
rs3789457	DNTTIP2	synonymous	chr1	94343233	0.1	0	0.032	0.367347
rs1048854	ARHGAP29	synonymous	chr1	94643531	0.222222	0	0.124	0.360465
rs16946	ABCD3	synonymous	chr1	94930345	0.105263	0.0526316	0.934	0.245977
rs859098	SLC44A3	missense	chr1	95330372	0.222222	0.185185	0.139	0.354
rs1801265	DPYD	missense	chr1	98348885	0.294118	0.117647	0.907	0.164882
rs6577322	SNX7	synonymous	chr1	99164434	0.391304	0.173913	0.94	0.293666
rs534252	SLC35A3	missense	chr1	100472604	0.294118	0.0588235	0.985	0.146512
rs3176878	VCAM1	synonymous	chr1	101203698	0.133333	0	0.012	0.373315
rs862493	SLC25A24	synonymous	chr1	108728484	0.2	0.133333	0.937	0.0549133
rs1127635	STXBP3	synonymous	chr1	109338861	0.384615	0.115385	0.964	0.106729
rs168107	CLCC1	missense	chr1	109479978	0.136364	0.0909091	0.021	0.255443
rs338466	CLCC1	synonymous	chr1	109486196	0.181818	0	0.638	0.255443
rs659543	KIAA1324	missense	chr1	109735416	0.0714286	0.0714286	0.287	0.309154
rs1052878	KIAA1324	missense	chr1	109745618	0.0909091	0.181818	0.925	0.309154
rs2228604	SORT1	synonymous	chr1	109884775	0.444444	0.166667	0.996	0.116832
rs863978	AMPD2	synonymous	chr1	110170896	0.230769	0.0384615	0.692	0.167693
rs506008	GSTM4	synonymous	chr1	110201699	0.5	0.714286	0.004	0.247664
rs592792	GSTM2	synonymous	chr1	110211956	0.1875	0.375	0.996	#N/A
rs7483	GSTM3	missense	chr1	110279701	0.409091	0.5	0.006	0.0965447
rs1058885	CSF1	missense	chr1	110466466	0.166667	0.2	0	0.389091
rs61787373	RBM15	missense	chr1	110888948	0.153846	0	0.999	0.323899
rs3738750	SLC16A4	synonymous	chr1	110924353	0.166667	0.0833333	0.987	0.353535
rs6698159	LAMTOR5	missense	chr1	110950277	0.3	0.1	0.006	0.755155
rs3795823	CEPT1	synonymous	chr1	111726869	0.315789	0.0526316	0.993	0.0413534
rs608881	DENND2D	synonymous	chr1	111730901	0.142857	0	0.998	0.176707
rs11556868	CHI3L2	missense	chr1	111778325	0.307692	0.538462	0.497	0.199637
rs13721	CHI3L2	missense	chr1	111783982	0.181818	0.545455	0.139	0.199637
rs2275254	CHIA	missense	chr1	111861974	0.0769231	0.538462	0.296	0.531865
rs2184884	PIFO	missense	chr1	111891192	0.333333	0.583333	0.245	0.513948
rs6703267	C1orf162	missense	chr1	112018657	0.04	0.2	0.089	0.851361
rs197414	DDX20	missense	chr1	112309123	0.181818	0.272727	0.024	0.342412
rs2256883	CTTNBP2NL	synonymous	chr1	112991698	0.0769231	0.153846	0.948	0.11194
rs1175641	CTTNBP2NL	synonymous	chr1	112999227	0.153846	0	0.725	0.11194
rs3790599	CAPZA1	synonymous	chr1	113197203	0.3	0.6	0.663	0.0913978
rs6679	MOV10	synonymous	chr1	113243048	0.272727	0.0909091	0	0.0820244
rs1049434	SLC16A1	missense	chr1	113456546	0.157895	0.0526316	0.018	0.291902
rs2359173	MAGI3	synonymous	chr1	114196495	0.0588235	0.117647	0.981	0.190987
rs1217401	AP4B1	missense	chr1	114438951	0.105263	0.0526316	0.986	0.0970464
rs2358996	HIPK1	synonymous	chr1	114515717	0.148148	0.037037	0.993	0.0829146
rs10776795	TSPAN2	synonymous	chr1	115604798	0.0909091	0.0909091	0.97	#N/A
rs6703791	IGSF3	missense	chr1	117122130	0.125	0.125	0.063	0.368421
rs699738	CD2	missense	chr1	117311147	0.117647	0.117647	0.127	0.402219
rs10801922	PTGFRN	missense	chr1	117529458	0.307692	0	0.976	0.102256
rs3754112	CD101	missense	chr1	117554421	0	0.3	0.004	0.518887
rs1630312	FAM46C	missense	chr1	118165691	0.0526316	0.157895	0.976	0.0292683
rs2884587	FAM46C	synonymous	chr1	118166096	0.166667	0.0833333	0.927	0.0292683
rs543703	PHGDH	synonymous	chr1	120285546	0.333333	0	0.052	0.0599769
rs71246345	NOTCH2	missense	chr1	120539781	0.571429	0.642857	0.996	0.0805369
rs1628172	PDE4DIP	missense	chr1	144912153	0.647059	0.176471	0.002	#N/A
rs573724	PDE4DIP	missense	chr1	144955288	0.4375	1	0.965	#N/A
rs8002	NOTCH2NL	missense	chr1	145281543	0.645833	0.708333	0.981	0.0104212
rs61813402	NBPF10	missense	chr1	145360700	0.2	0.1	0.002	0.766784
rs12128680	NBPF10	missense	chr1	145368461	0.677419	0.774194	0.01	0.766784
rs17356233	CHD1L	missense	chr1	146740502	0.533333	0.0666667	0.521	0.172742
rs3820129	BCL9	missense	chr1	147091972	0.363636	0.0909091	0.94	0.13308
rs2153463	ACP6	synonymous	chr1	147124310	0.357143	0.142857	0.04	0.365691
rs61810210	NBPF14	missense	chr1	148010911	0.2	0.333333	0.025	0.766784
rs146229961	NBPF16	missense	chr1	148594563	0.583333	0.583333	0	#N/A
rs7522034	ANP32E	synonymous	chr1	150199123	0.291667	0.0416667	0.046	0.0826141
rs4845	MRPS21	missense	chr1	150280550	0.333333	0.25	0.988	1.40559
rs41273537	RPRD2	missense	chr1	150429944	0.5	0.0833333	0.98	0.370717
rs13294	ECM1	missense	chr1	150484987	0.24	0.2	0.294	0.550725
rs41317515	ADAMTSL4	missense	chr1	150526044	0	0	0.045	0.387776
rs2230061	CTSS	missense	chr1	150727539	0.444444	0.0555556	0.359	0.490178
rs2228099	ARNT	synonymous	chr1	150808889	0.0769231	0.0384615	0.96	0.391017
rs267738	CERS2	missense	chr1	150940625	0.388889	0.555556	0.967	0.112867
rs11204762	PRUNE	synonymous	chr1	150999737	0.3	0.1	0.986	0.25089
rs12407426	PIP5K1A	synonymous	chr1	151209063	0.388889	0.833333	0.708	0.146893
rs7489	PSMD4	synonymous	chr1	151239051	0.25	0	0.118	#N/A
rs1056847	PI4KB	synonymous	chr1	151288172	0.32	0.12	0.988	0.0336634
rs2233854	RFX5	missense	chr1	151315287	0.470588	0.117647	0.663	0.347548
rs8480	MRPL9	missense	chr1	151733335	0.478261	0.0434783	0.989	0.322416
rs11204885	TDRKH	synonymous	chr1	151747970	0.3	0	0.986	0.136929
rs35240348	NPR1	missense	chr1	153662340	0	0.0909091	0.463	0.0503979
rs1043608	DENND4B	synonymous	chr1	153909069	0.307692	0.0769231	0.687	0.393195
rs11264680	CRTC2	missense	chr1	153926078	0.52381	0.047619	0.601	0.202492
rs11264743	CREB3L4	missense	chr1	153941514	0.368421	0	0.829	0.504021
rs1194587	ATP8B2	synonymous	chr1	154317153	0.08	0.08	0.004	0.0453141
rs2228145	IL6R	missense	chr1	154426970	0.115385	0.192308	0.291	0.14531
rs4845635	SHE	missense	chr1	154474131	0	0	0.345	0.479418
rs2229857	ADAR	missense	chr1	154573967	0.352941	0.235294	0.025	0.294756
rs2061690	PBXIP1	missense	chr1	154919080	0.387097	0.387097	0.038	0.32991
rs2242195	ZBTB7B	synonymous	chr1	154988957	0.423077	0	0.012	0.232877
rs6427128	ADAM15	missense	chr1	155026942	0.461538	0.0769231	0.012	0.358916
rs41264285	ADAM15	missense	chr1	155033918	0.521739	0.173913	0.958	0.358916
rs4745	EFNA1	missense	chr1	155106227	0.3125	0	0.699	0.179775
rs1142287	SCAMP3	synonymous	chr1	155230131	0.481481	0.259259	0.617	0.153179
rs3844257	MSTO1	missense	chr1	155583937	0.62069	0.62069	0.93	0.311579
rs41264945	YY1AP1	missense	chr1	155640115	0.181818	0.181818	0.996	0.567508
rs2297775	GON4L	missense	chr1	155735012	0.347826	0	0.031	0.376894
rs493446	RIT1	missense	chr1	155880573	0.25	0.0833333	0	#N/A
rs2297792	UBQLN4	missense	chr1	156011444	0.5	0	0.93	0.166843
rs7541	LAMTOR2	synonymous	chr1	156025096	0.727273	0	0.99	#N/A
rs4641	LMNA	synonymous	chr1	156107534	0.3	0	0.961	0.0100853
rs12401573	SEMA4A	synonymous	chr1	156146218	0.181818	0.181818	0.072	0.178571
rs1052053	PMF1	missense	chr1	156202173	0.62963	0.037037	0.444	0.546443
rs2273833	SMG5	synonymous	chr1	156233189	0.458333	0.25	0.926	0.115663
rs10908496	C1orf85	missense	chr1	156264000	0.434783	0.0434783	0.989	#N/A
rs11548200	CCT3	missense	chr1	156290656	0.230769	0.0769231	0.881	0.0718232
rs2274317	MEF2D	synonymous	chr1	156446903	0.428571	0.047619	0.973	0.207824
rs3748570	NES	missense	chr1	156640156	0.181818	0.0909091	0.334	0.645591
rs3748571	NES	synonymous	chr1	156640308	0.166667	0.0833333	0.03	0.645591
rs951781	NES	missense	chr1	156641537	0.0909091	0.0909091	0.048	0.645591
rs4399146	HDGF	missense	chr1	156713558	0.2	0.45	0.759	#N/A
rs11264542	PRCC	missense	chr1	156737969	0.214286	0.142857	0.978	0.0750605
rs868188	ARHGEF11	missense	chr1	156907115	0.416667	0.0416667	0.14	0.208178
rs2231856	ETV3	synonymous	chr1	157095470	0.333333	0.166667	0.98	0.205128
rs36008419	KIRREL	synonymous	chr1	158057633	0	0	0.883	0.0296296
rs857870	MNDA	synonymous	chr1	158813819	0.0333333	0.166667	0.001	1.04064
rs12075	DARC	missense	chr1	159175354	0.130435	0.173913	0.007	#N/A
rs13962	DARC	missense	chr1	159175527	0.1	0.1	0.17	#N/A
rs12409352	PIGM	missense	chr1	160000435	0.5	0	0.986	0.14439
rs2295622	IGSF8	synonymous	chr1	160062472	0.473684	0.0526316	0.938	0.369878
rs2295615	CD48	missense	chr1	160654758	0.1	0.4	0.127	0.635332
rs1980606	CD48	synonymous	chr1	160654786	0.181818	0	0.003	0.635332
rs6680969	ITLN2	missense	chr1	160920966	0.05	0.2	0.015	0.715736
rs3813609	ARHGAP30	missense	chr1	161019040	0.137931	0.206897	0.941	#N/A
rs41270017	NIT1	missense	chr1	161088583	0.2	0	0.969	0.587779
rs1135783	DEDD	synonymous	chr1	161094190	0.3	0	0.14	0.0504732
rs41270041	ADAMTS4	missense	chr1	161161284	0	0.3	0.218	0.340194
rs4233367	ADAMTS4	missense	chr1	161163037	0.1	0.1	0.933	0.340194
rs1136207	NDUFS2	synonymous	chr1	161183516	0.2	0	0.948	0.1875
rs1801274	FCGR2A	missense	chr1	161479745	0.04	0.2	0.002	0.623659
rs753856	HSPA6	missense	chr1	161496134	0.363636	0.363636	0.633	#N/A
rs396991	FCGR3A	missense	chr1	161514542	0.764706	0.823529	0.003	1.04019
rs2290834	FCGR3B	missense	chr1	161599571	0.181818	0.636364	0.011	1.27546
rs1050501	FCGR2B	missense	chr1	161643798	0	0.214286	0.704	0.491848
rs1063178	DUSP12	synonymous	chr1	161721707	0.388889	0.0555556	0.962	0.277198
rs1058405	ATF6	missense	chr1	161751741	0.45	0.1	0.997	0.15367
rs2499836	OLFML2B	missense	chr1	161967681	0.136364	0.136364	0.016	0.229807
rs12563263	HSD17B7	synonymous	chr1	162775267	0.4	0.44	0.065	0.696906
rs1143659	ALDH9A1	synonymous	chr1	165652273	0.4375	0.125	0.191	0.527717
rs2075946	POGK	synonymous	chr1	166818566	0.375	0.1875	0.867	0.0714286
rs9618	MPC2	synonymous	chr1	167893759	0.565217	0.217391	0.937	0.240964
rs11558511	DCAF6	missense	chr1	168013850	0.363636	0.0454545	0.932	0.123393
rs41271647	DCAF6	missense	chr1	168014204	0.181818	0	0.506	0.123393
rs1052591	DPT	synonymous	chr1	168698173	0.2	0.12	0.953	0.381182
rs1140523	NME7	synonymous	chr1	169293721	0.416667	0	0.959	0.114923
rs6136	SELP	missense	chr1	169563951	0.0714286	0.142857	0.056	0.452158
rs6127	SELP	synonymous	chr1	169566313	0	0	0.32	0.452158
rs1131498	SELL	missense	chr1	169676486	0.166667	0.166667	0.99	0.384483
rs1062976	SCYL3	synonymous	chr1	169823660	0.2	0.0666667	0.191	0.634218
rs4656197	SCYL3	missense	chr1	169823718	0.142857	0.0714286	0.03	0.634218
rs33943686	KIFAP3	synonymous	chr1	169951997	0.238095	0.190476	0.996	0.362129
rs913257	GORAB	missense	chr1	170521376	0.3	0	0.012	0.347826
rs2266780	FMO3	missense	chr1	171083242	0.142857	0.285714	0.591	0.43631
rs235468	PRRC2C	missense	chr1	171514731	0.2	0.133333	0.989	0.196429
rs12025905	PRRC2C	missense	chr1	171526910	0.454545	0.272727	0.16	0.196429
rs2232816	METTL13	missense	chr1	171753039	0.238095	0	0.898	0.152276
rs2232819	METTL13	missense	chr1	171755182	0.0833333	0	0.908	0.152276
rs1063412	PIGC	missense	chr1	172410967	0.413793	0.137931	0.974	0.131376
rs2285664	SUCO	synonymous	chr1	172547465	0.727273	0	0.996	0.347826
rs2296376	TOR3A	synonymous	chr1	179055020	0.4	0.1	0.226	0.258039
rs11576517	SOAT1	synonymous	chr1	179310262	0.363636	0.0909091	0.667	0.246537
rs609521	TOR1AIP1	missense	chr1	179876988	0.25	0.1	0.042	0.699605
rs17855475	QSOX1	missense	chr1	180148012	0.4375	0.125	0.974	0.25827
rs3747957	STX6	synonymous	chr1	180953853	0.230769	0	0.998	0.148405
rs2236410	MR1	missense	chr1	181018236	0.333333	0	0.213	0.560647
rs20558	LAMC1	missense	chr1	183094547	0.529412	0	0.012	0.0729167
rs2274064	NCF2	missense	chr1	183542387	0	0.107143	0.968	0.260306
rs11591089	RGL1	synonymous	chr1	183876182	0.0333333	0.1	0.88	0.0827815
rs1046934	TSEN15	missense	chr1	184023529	0.315789	0	0.983	0.0807114
rs9425343	EDEM3	missense	chr1	184663537	0.0833333	0	0.342	0.0521092
rs487675	FAM129A	synonymous	chr1	184801065	0.2	0.2	0.996	0.571933
rs3737940	PRG4	synonymous	chr1	186277989	0	0.2	0.278	0.354545
rs3753565	TPR	missense	chr1	186316488	0.307692	0.153846	0.971	0.107422
rs61744267	TPR	missense	chr1	186321242	0.333333	0.0833333	0.801	0.107422
rs12084264	C1orf27	missense	chr1	186363119	0.5	0.0454545	0.976	0.268473
rs5277	PTGS2	synonymous	chr1	186648197	0.3	0	0.868	0.153439
rs1061170	CFH	missense	chr1	196659237	0.5	0.363636	0	0.510211
rs1065489	CFH	missense	chr1	196709774	0.461538	0.153846	0.011	0.510211
rs2271018	C1orf106	synonymous	chr1	200867492	0.8	0	0.914	0.282645
rs8158	TMEM9	synonymous	chr1	201112981	0.315789	0.210526	0.1	#N/A
rs4128458	LAD1	missense	chr1	201355522	0.5	0.227273	0.095	0.274428
rs2250377	SHISA4	missense	chr1	201860626	0.5	0.166667	0.894	0.181176
rs2820312	LMOD1	missense	chr1	201869257	0.111111	0.277778	0	0.190303
rs1130790	RNPEP	synonymous	chr1	201969082	0.533333	0.333333	0.985	0.106944
rs3820439	RNPEP	missense	chr1	201973565	0.714286	0.285714	0.508	0.106944
rs11543979	ELF3	synonymous	chr1	201981218	0.3	0	0.371	0.151943
rs2819362	ELF3	synonymous	chr1	201981862	0.526316	0.105263	0.012	0.151943
rs14451	UBE2T	synonymous	chr1	202304868	0.466667	0	0.982	1.96689
rs1141109	KDM5B	synonymous	chr1	202705455	0.357143	0.0714286	0.974	0.163609
rs3182429	KLHL12	synonymous	chr1	202888947	0.214286	0.142857	0.998	#N/A
rs880633	CHI3L1	missense	chr1	203152801	0.482759	0.413793	0.358	0.155646
rs7543148	FMOD	synonymous	chr1	203317162	0.166667	0.166667	0.996	0.0594315
rs7540041	ZBED6	missense	chr1	203769532	0.166667	0.0833333	0.999	0.625
rs41299639	ZC3H11A	synonymous	chr1	203818973	0.545455	0.0909091	0.346	0.4
rs10900562	PLEKHA6	missense	chr1	204199614	0.428571	0	0.79	0.262367
rs2089891	PPP1R15B	missense	chr1	204379452	0.2	0	0.07	0.75179
rs1106201	NUAK2	synonymous	chr1	205272926	0.416667	0	0.047	0.119777
rs7529077	MFSD4	synonymous	chr1	205561372	0.6	0	0.996	0.0871429
rs708727	SLC41A1	synonymous	chr1	205767885	0.2	0.266667	0.995	#N/A
rs11240569	SLC41A1	synonymous	chr1	205779231	0.333333	0.0666667	0.858	#N/A
rs6669481	SLC26A9	missense	chr1	205884274	0.3	0.1	0.019	0.108549
rs61742539	CTSE	synonymous	chr1	206327510	0.166667	0.25	0.792	0.0763359
rs3748022	IKBKE	missense	chr1	206669465	0.230769	0.0769231	0.813	0.102118
rs4845112	RASSF5	synonymous	chr1	206757857	0	0.230769	0.948	#N/A
rs4073250	MAPKAPK2	synonymous	chr1	206905043	0.461538	0.615385	0.889	0.211031
rs2275531	PIGR	missense	chr1	207109116	0.4375	0.1875	0.242	0.629866
rs72741390	PFKFB2	synonymous	chr1	207238419	0.25	0	0.943	0.329909
rs4844573	C4BPA	missense	chr1	207304900	0.333333	0.25	0.394	0.962697
rs3748735	PLXNA2	missense	chr1	208390469	0.272727	0.363636	0.966	0.0176406
rs12748250	LAMB3	missense	chr1	209796329	0.3	0.8	0.6	0.215251
rs2013162	IRF6	synonymous	chr1	209968684	0.380952	0.047619	0.993	#N/A
rs2230489	NEK2	missense	chr1	211840498	0.5	0	0.949	0.126582
rs1774249	PPP2R5A	synonymous	chr1	212515613	0.4	0.35	0.99	0.0847458
rs4804	NENF	synonymous	chr1	212619339	0.607143	0.0714286	0.858	0.0632603
rs15702	NSL1	missense	chr1	212911836	0.5	0	0.002	0.196154
rs3207090	FLVCR1	missense	chr1	213068595	0.166667	0	0.016	0.223404
rs7289	CENPF	missense	chr1	214837110	0.647059	0	0.152	0.521429
rs14137	KCTD3	synonymous	chr1	215793834	0.375	0.0833333	0.02	0.0315186
rs1061160	EPRS	synonymous	chr1	220154768	0.4375	0.0625	0.977	0.229577
rs5030752	EPRS	missense	chr1	220156704	0.6	0.1	0.706	0.229577
rs2275575	‘MARC2’	synonymous	chr1	220935081	0.285714	0.428571	0	0.368185
rs2642438	‘MARC1’	missense	chr1	220970028	0.333333	0.0666667	0.043	0.173767
rs2738755	HLX	missense	chr1	221057646	0.142857	0.047619	0.013	0.275585
rs1136448	DUSP10	synonymous	chr1	221912808	0.0769231	0.0769231	0.997	0.108033
rs1134898	TAF1A	synonymous	chr1	222734803	0.333333	0	0.761	0.925247
rs2291835	MIA3	synonymous	chr1	222833538	0.357143	0.0714286	0.985	0.703015
rs9441940	DISP1	missense	chr1	223178478	0.0769231	0.230769	0.007	0.255597
rs5744174	TLR5	missense	chr1	223284528	0.2	0.2	0.001	0.593182
rs17596	CAPN2	synonymous	chr1	223905532	0.7	0.4	0.965	0.0311005
rs17599	CAPN2	missense	chr1	223954080	0.416667	0.25	0.951	0.0311005
rs34683843	TP53BP2	missense	chr1	223991119	0.2	0	0.997	0.127434
rs2230419	LBR	missense	chr1	225607144	0.4375	0.0625	0.004	0.153578
rs1130901	SRP9	missense	chr1	225974614	0.58	0.16	0.202	0.278378
rs1051740	EPHX1	missense	chr1	226019633	0.384615	0.153846	0.991	0.194444
rs2234922	EPHX1	missense	chr1	226026406	0.8	0	0.035	0.194444
rs45492299	TMEM63A	missense	chr1	226054333	0.4	0.0666667	0.915	0.128145
rs73131849	PYCR2	synonymous	chr1	226108200	0.684211	0.0526316	0.766	0.0874873
rs2306120	ACBD3	missense	chr1	226352498	0.551724	0.0689655	0.994	0.153846
rs1136410	PARP1	missense	chr1	226555302	0.214286	0.642857	0.993	0.121298
rs6667260	ITPKB	missense	chr1	226923938	0.1	0.05	0.072	0.544984
rs3754415	ITPKB	missense	chr1	226924642	0	0	0.888	0.544984
rs6759	PSEN2	synonymous	chr1	227069737	0.285714	0.0714286	0.17	0.00590668
rs3738725	ADCK3	synonymous	chr1	227174210	0.36	0.08	0.202	0.0598456
rs2802269	CDC42BPA	missense	chr1	227182033	0.416667	0	0.978	0.0958231
rs1929860	CDC42BPA	missense	chr1	227216775	0.230769	0	0.965	0.0958231
rs3087908	JMJD4	missense	chr1	227920103	0.5	0.0714286	0	0.147333
rs2236359	SNAP47	missense	chr1	227935444	0.333333	0.0555556	0.24	0.293919
rs17851681	SNAP47	missense	chr1	227954677	0.4	0	0.076	0.293919
rs1065674	NUP133	missense	chr1	229623338	0.333333	0.0833333	0.58	0.229345
rs3738187	ABCB10	synonymous	chr1	229683264	0.1	0	0.305	0.279245
rs2295625	TAF5L	synonymous	chr1	229730452	0.153846	0	0.2	0.0199005
rs4925500	TAF5L	synonymous	chr1	229738236	0.4	0.266667	0.824	0.0199005
rs1923950	GALNT2	synonymous	chr1	230384970	0.4	0.1	0.992	0.0183276
rs1051038	COG2	synonymous	chr1	230829139	0.466667	0.2	0.009	0.208768
rs574553	GNPAT	synonymous	chr1	231401902	0.352941	0.235294	0.256	0.255459
rs11558492	GNPAT	missense	chr1	231408091	0.588235	0.294118	0.976	0.255459
rs12043251	SIPA1L2	synonymous	chr1	232534957	0.3	0	0.987	0.282416
rs3210731	SIPA1L2	missense	chr1	232564297	0.333333	0.111111	0.789	0.282416
rs4920246	TARBP1	missense	chr1	234582651	0.25	0	0.15	0.226308
rs7543281	IRF2BP2	synonymous	chr1	234743237	0.6	0.5	0.996	0.0413223
rs8722	IRF2BP2	synonymous	chr1	234744250	0.692308	0.0769231	0.995	0.0413223
rs4659654	ARID4B	synonymous	chr1	235383188	0.15	0.05	0.653	0.146465
rs291396	B3GALNT2	synonymous	chr1	235652513	0.272727	0	0.988	0.829169
rs3213190	NID1	missense	chr1	236141174	0.142857	0.047619	0.928	0.141667
rs10733133	NID1	missense	chr1	236208773	0.266667	0	0.196	0.141667
rs1126407	LGALS8	missense	chr1	236700807	0.411765	0.411765	0.603	0.364389
rs2275687	HEATR1	missense	chr1	236717926	0.333333	0.0833333	0.988	0.339045
rs3737604	CHML	synonymous	chr1	241798631	0.2	0	0	#N/A
rs2275155	SDCCAG8	missense	chr1	243493907	0.2	0.133333	0.873	0.349073
rs10927011	SDCCAG8	synonymous	chr1	243579112	0.166667	0.166667	0.998	0.349073
rs6675421	HNRNPU	synonymous	chr1	245027349	0.444444	0	0.861	0.041958
rs10927387	EFCAB2	synonymous	chr1	245245402	0.375	0.1875	0.978	0.367788
rs2362587	SMYD3	synonymous	chr1	246021941	0.416667	0	0.84	0.0604703
rs3129568	TFB2M	synonymous	chr1	246707858	0.545455	0.0454545	0.42	1.05874
rs7779	SCCPDH	missense	chr1	246930564	0.4	0	0.934	0.261705
rs12410563	AHCTF1	missense	chr1	247006051	0.56	0.64	0.004	0.410622
rs3740304	DIP2C	synonymous	chr10	323283	0.0769231	0	0.985	0.171301
rs2306409	GTPBP4	synonymous	chr10	1046712	0.294118	0.0588235	0.402	0.435508
rs1052309	PFKP	synonymous	chr10	3155620	0.384615	0.0769231	0.027	0.173522
rs1052333	PFKP	synonymous	chr10	3172121	0.526316	0.157895	0.011	0.173522
rs6901	PITRM1	missense	chr10	3180227	0.5	0.166667	0	0.124614
rs1138600	AKR1C1	synonymous	chr10	5010572	0.357143	0.785714	0.027	0.43517
rs3207909	AKR1C2	synonymous	chr10	5041398	0.176471	0.470588	0.032	0.691874
rs12529	AKR1C3	missense	chr10	5136651	0.25	0.375	0.434	0.194237
rs2275774	FAM208B	missense	chr10	5799613	0.2	0	0.046	0.597523
rs2797501	FAM208B	missense	chr10	5804531	0.3125	0.0625	0.982	0.597523
rs1129614	GDI2	synonymous	chr10	5808086	0.545455	0.272727	0.089	0.0249151
rs2228059	IL15RA	missense	chr10	6002368	0.206897	0.0344828	0.001	0.728129
rs3824658	ITIH5	missense	chr10	7605067	0.166667	0.555556	0.017	0.167337
rs2275069	ITIH5	missense	chr10	7618686	0.0625	0.3125	0.043	0.167337
rs4747647	TAF3	missense	chr10	8006798	0.0588235	0.0588235	0.438	0.169717
rs2277212	CELF2	synonymous	chr10	11299735	0.0625	0.0625	0.981	0.36802
rs2246449	CELF2	synonymous	chr10	11356160	0.238095	0.0952381	0.985	0.36802
rs3740204	USP6NL	synonymous	chr10	11505175	0	0.153846	0	0.252087
rs35986488	ECHDC3	missense	chr10	11797500	0.454545	0	0.975	0.140449
rs17850531	ECHDC3	synonymous	chr10	11805339	0.5	0.3	0.042	0.140449
rs7079388	UPF2	missense	chr10	12046546	0.2	0	0.953	0.217845
rs2062988	DHTKD1	missense	chr10	12143105	0.363636	0.0909091	0.974	0.289412
rs6686	NUDT5	synonymous	chr10	12209752	0.357143	0.142857	0.251	0.0712
rs1757051	CAMK1D	synonymous	chr10	12867598	0.25	0	0.803	0.200307
rs2234968	OPTN	synonymous	chr10	13151224	0.36	0.16	0.624	0.214552
rs28938169	PHYH	missense	chr10	13340236	0.176471	0	0.201	0.22616
rs10752297	SEPHS1	synonymous	chr10	13375906	0.375	0.166667	0.871	#N/A
rs1135102	PRPF18	synonymous	chr10	13653653	0.193548	0.0645161	0.991	#N/A
rs15772	RPP38	missense	chr10	15145855	0.1	0.15	0.003	0.701754
rs9333269	ITGA8	synonymous	chr10	15649698	0	0	0.041	0.18117
rs7904014	PTER	synonymous	chr10	16547058	0.111111	0.111111	0.922	0.0974874
rs1049632	RSU1	synonymous	chr10	16796919	0.25	0.05	0.731	0.0722892
rs1053926	PTPLA	missense	chr10	17636309	0.0454545	0.0909091	0.543	#N/A
rs12221	STAM	synonymous	chr10	17756596	0.32	0.24	0.309	0.0550239
rs1926736	MRC1	synonymous	chr10	17891705	0	0.5	0.006	0.0905512
rs35609034	MRC1	missense	chr10	17952354	0	0.235294	0.947	0.0905512
rs3817405	PLXDC2	missense	chr10	20506418	0.157895	0	0.043	0.129397
rs2296614	NEBL	synonymous	chr10	21074724	0	0.1	0.921	0.307123
rs1802669	MLLT10	missense	chr10	21827796	0	0	0.986	0.0863158
rs9045	DNAJC1	synonymous	chr10	22048330	0.181818	0.0909091	0	0.394947
rs2230469	PIP4K2A	missense	chr10	22839628	0.222222	0.0555556	0.95	#N/A
rs7427	MSRB2	synonymous	chr10	23408278	0.434783	0.0869565	0.927	0.0357895
rs2036917	C10orf67	synonymous	chr10	23633566	0	0.142857	0.001	0.415726
rs10828663	KIAA1217	missense	chr10	24813454	0.25	0	0.004	0.26685
rs1127893	ARHGAP21	missense	chr10	24873369	0.222222	0.0740741	0.55	0.157598
rs7086282	THNSL1	synonymous	chr10	25313818	0.3	0	0.604	0.216769
rs2274634	YME1L1	synonymous	chr10	27434483	0.363636	0.0909091	0.931	0.119306
rs10741130	MASTL	synonymous	chr10	27475444	0.25	0.0625	0.846	0.240566
rs10764690	ACBD5	synonymous	chr10	27508758	0.133333	0.133333	0.805	0.698225
rs17694739	SVIL	missense	chr10	29754535	0.333333	0	0.158	0.175121
rs7921306	SVIL	missense	chr10	29754644	0.272727	0	0.994	0.175121
rs3739998	KIAA1462	missense	chr10	30316072	0.0454545	0.0454545	0.003	0.354511
rs2185724	KIAA1462	missense	chr10	30316208	0	0.3	0.004	0.354511
rs1047991	MTPAP	missense	chr10	30629226	0.166667	0	0	0.880368
rs1042058	MAP3K8	synonymous	chr10	30728101	0.193548	0.16129	0.874	0.0239163
rs10160116	ZNF438	missense	chr10	31138817	0	0.0666667	0.285	0.46395
rs2808096	ARHGAP12	missense	chr10	32128611	0	0.1	0.997	0.0819209
rs1048804	NRP1	synonymous	chr10	33469181	0.388889	0.166667	0.877	0.116239
rs3781128	PARD3	synonymous	chr10	34620220	0.178571	0.107143	0.797	0.106157
rs12830	CUL2	synonymous	chr10	35302705	0.125	0.0416667	0.95	#N/A
rs3802509	CCNY	synonymous	chr10	35772402	0.3	0.0333333	0.463	#N/A
rs2505232	ZNF33A	missense	chr10	38344700	0.1	0	0.105	0.589655
rs12764004	BMS1	missense	chr10	43319197	0.307692	0	0.47	0.651007
rs2435381	CSGALNACT2	missense	chr10	43678796	0.08	0.08	0.989	0.0821918
rs3740094	C10orf10	synonymous	chr10	45473317	0.125	0.125	0.013	0.355185
rs870957	RASSF4	missense	chr10	45478092	0.2	0.2	0.002	0.283162
rs4987105	ALOX5	synonymous	chr10	45869748	0.0769231	0.0769231	0.012	0.0726306
rs7908745	‘MARCH8’	synonymous	chr10	45953767	0	0	0.945	0.326531
rs3127785	SYT15	missense	chr10	46965018	0.0263158	0.631579	0.94	0.332752
rs11204658	GPRIN2	missense	chr10	46999484	0	0.461538	0.023	0.45175
rs4445576	GPRIN2	missense	chr10	46999863	0.2	0.84	0.392	0.45175
rs200976247	ANXA8L2	missense	chr10	47754794	0.0869565	0.565217	0.566	#N/A
rs2292584	WDFY4	missense	chr10	50186415	0.08	0.04	0.005	0.320794
rs45563932	C10orf128	synonymous	chr10	50374930	0	0.117647	0.001	0.566731
rs61849498	TIMM23	missense	chr10	51612914	0.416667	0.875	0.974	#N/A
rs61849494	TIMM23	missense	chr10	51613269	0.6	0.9	0.993	#N/A
rs4935252	TIMM23	missense	chr10	51623147	0.636364	0.636364	0.127	#N/A
rs55875820	FAM21A	missense	chr10	51827934	0.25	0	0.689	0.514005
rs199520696	FAM21B	missense	chr10	51853633	0.583333	0.833333	0.033	#N/A
rs10763354	SGMS1	synonymous	chr10	52103707	0.2	0.0666667	0.976	#N/A
rs3740228	CSTF2T	synonymous	chr10	53458047	0.416667	0.0833333	0.961	0.230894
rs2241529	DKK1	synonymous	chr10	54074757	0.4	0	0.928	0.110515
rs2241666	ZWINT	missense	chr10	58118630	0.294118	0	0.005	0.306202
rs4948550	BICC1	missense	chr10	60588553	0	0	0.986	0.078534
rs1053266	CCDC6	missense	chr10	61552692	0.296296	0.111111	0.996	0.225253
rs3750800	ANK3	synonymous	chr10	61868716	0	0.0769231	0.987	0.152778
rs3125734	RTKN2	missense	chr10	63958112	0.04	0.32	0.915	0.394009
rs1935	JMJD1C	missense	chr10	64927823	0.357143	0.178571	0.998	0.135468
rs866255	HERC4	synonymous	chr10	69773841	0.15	0	0.616	0.128806
rs1162753	RUFY2	synonymous	chr10	70105560	0.2	0	0.906	0.196016
rs5030900	DDX50	synonymous	chr10	70700944	0.333333	0	0.998	0.0246407
rs2255607	KIAA1279	missense	chr10	70748784	0.0625	0	0.047	#N/A
rs5030932	VPS26A	synonymous	chr10	70892791	0.277778	0.166667	0.993	#N/A
rs906219	HKDC1	missense	chr10	71026510	0.4	0	0.482	0.0409683
rs1133189	HK1	synonymous	chr10	71103597	0.166667	0.111111	0.985	0.112903
rs748235	HK1	synonymous	chr10	71142420	0.5	0	0.816	0.112903
rs1052152	C10orf35	synonymous	chr10	71392692	0.173913	0.0869565	0.884	1.21088
rs2394656	AIFM2	synonymous	chr10	71876382	0.363636	0	0.011	0.0798687
rs1043098	EIF4EBP2	synonymous	chr10	72179746	0.36	0.36	0.995	#N/A
rs885822	PRF1	synonymous	chr10	72358577	0.0588235	0.0588235	0.006	0.21267
rs885821	PRF1	synonymous	chr10	72358655	0.142857	0.142857	0.009	0.21267
rs780668	SLC29A3	missense	chr10	73111408	0.125	0	0.753	0.102439
rs3747862	C10orf54	missense	chr10	73533177	0.05	0.1	0.448	0.295053
rs2271904	ECD	missense	chr10	74894375	0.454545	0.181818	0.756	0.343537
rs2234965	ANXA7	synonymous	chr10	75148116	0.5	0	0.972	0.145263
rs4746147	SEC24C	synonymous	chr10	75527708	0.25	0.0833333	0.88	0.630252
rs2271271	ZSWIM8	synonymous	chr10	75558867	0.0909091	0.0454545	0.981	0.567154
rs11000780	ZSWIM8	synonymous	chr10	75559077	0.272727	0.0909091	0.697	0.567154
rs2675671	CAMK2G	synonymous	chr10	75632760	0.047619	0	0.994	0.103659
rs2227564	PLAU	missense	chr10	75673101	0.272727	0.0454545	0.045	0.502235
rs767809	VCL	synonymous	chr10	75865065	0.473684	0.315789	0.973	0.0976059
rs1898071	C10orf11	synonymous	chr10	77807027	0.272727	0.0909091	0.998	0.402962
rs1058198	DLG5	synonymous	chr10	79566632	0.1	0	0.91	0.0498664
rs1932574	TMEM254	missense	chr10	81841692	0.333333	0.0666667	0.682	0.602728
rs11557865	FAM190B	missense	chr10	86273249	0.157895	0	0.728	#N/A
rs10887621	WAPAL	missense	chr10	88277457	0.125	0.0625	0.254	0.16092
rs34587013	MMRN2	missense	chr10	88696622	0	0.0909091	0.012	0.202044
rs3750823	MMRN2	missense	chr10	88717154	0	0.368421	0.064	0.202044
rs9864	SNCG	missense	chr10	88722398	0.2	0.2	0.453	1.22794
rs4869	C10orf116	synonymous	chr10	88730312	0.578947	0	0.258	#N/A
rs9421572	GLUD1	synonymous	chr10	88820789	0.4	0.15	0.996	0.485865
rs77879311	FAM35A	missense	chr10	88911841	0.0909091	0	0.963	0.514238
rs11202365	FAM35A	missense	chr10	88930249	0.181818	0.136364	0.669	0.514238
rs7081609	FAM35A	synonymous	chr10	88939962	0.4	0.1	0.355	0.514238
rs2296545	RNLS	missense	chr10	90342837	0.0588235	0	0.017	0.471579
rs7893917	ANKRD22	synonymous	chr10	90585819	0.466667	0	0.34	0.204852
rs2234978	FAS	synonymous	chr10	90771829	0.142857	0.0952381	0	1.23594
rs4078488	CH25H	synonymous	chr10	90966546	0.181818	0.181818	0.994	0.203154
rs1051339	LIPA	missense	chr10	91007339	0.181818	0.272727	0.058	0.164645
rs1051338	LIPA	missense	chr10	91007360	0.304348	0.565217	0.146	0.164645
rs2070845	IFIT2	missense	chr10	91066075	0.136364	0	0.007	0.41255
rs1727	IFIT2	missense	chr10	91066769	0.25	0.0833333	0.796	0.41255
rs3780878	IFIT3	synonymous	chr10	91099630	0.4	0.15	0.585	0.432298
rs303210	IFIT1	synonymous	chr10	91162677	0.352941	0.176471	0.001	0.768595
rs304448	IFIT5	synonymous	chr10	91178000	0.571429	0.428571	0.992	0.159278
rs3758499	TNKS2	synonymous	chr10	93608142	0.16	0.04	0.421	0.0641892
rs787666	MYOF	synonymous	chr10	95072906	0.5	0.6	0.516	0.0975177
rs2293277	CEP55	missense	chr10	95279506	0.25	0	0.925	0.449239
rs11187583	FRA10AC1	missense	chr10	95441272	0.181818	0.181818	0.831	0.133102
rs726817	FRA10AC1	missense	chr10	95459817	0.153846	0.0769231	0.726	0.133102
rs3765524	PLCE1	missense	chr10	96058298	0	0	0.957	0.458101
rs2296961	PDLIM1	missense	chr10	97023630	0.545455	0	0.15	0.119718
rs2274490	SORBS1	synonymous	chr10	97141523	0.1	0.1	0.976	0.451962
rs2275272	ALDH18A1	missense	chr10	97388162	0.2	0	0.989	0.162706
rs10786229	TCTN3	synonymous	chr10	97447373	0.291667	0.0833333	0.183	0.390187
rs12779720	TM9SF3	synonymous	chr10	98287792	0.388889	0.166667	0.908	0.18272
rs12784975	PIK3AP1	missense	chr10	98380137	0.125	0.125	0.994	0.213793
rs1048445	RRP12	missense	chr10	99116903	0.473684	0.105263	0.991	0.25341
rs3740526	MMS19	missense	chr10	99220707	0.315789	0.210526	0.947	0.0618557
rs7915721	PI4K2A	synonymous	chr10	99410790	0.0625	0.0625	0.982	#N/A
rs2275047	AVPI1	missense	chr10	99439541	0.133333	0.1	0.834	#N/A
rs10882993	ZFYVE27	missense	chr10	99504630	0.25	0	0.049	0.136116
rs56007204	CRTAC1	missense	chr10	99625319	0.222222	0.333333	0.84	0.0710608
rs11189513	R3HCC1L	missense	chr10	99969568	0.230769	0	0.063	0.715667
rs2296441	PYROXD2	missense	chr10	100144782	0.666667	0.266667	0.968	0.215897
rs1801287	HPS1	synonymous	chr10	100190920	0.230769	0.0769231	0.788	0.108647
rs2231687	COX15	missense	chr10	101473218	0.0909091	0.0909091	0.514	0.576345
rs3740076	CUTC	synonymous	chr10	101502968	0.307692	0	0.994	0.0443864
rs2255901	DNMBP	synonymous	chr10	101639796	0.1	0.1	0	0.283602
rs11190305	DNMBP	missense	chr10	101639877	0.272727	0.181818	0.005	0.283602
rs2862954	ERLIN1	missense	chr10	101912064	0.357143	0.107143	0.973	0.147157
rs2230804	CHUK	missense	chr10	101977883	0.3	0.05	0.981	0.160494
rs2234970	SCD	missense	chr10	102116311	0.36	0.08	0.01	0.27907
rs2295778	HIF1AN	missense	chr10	102295836	0.2	0	0.351	#N/A
rs2863095	MRPL43	synonymous	chr10	102746503	0.6875	0.9375	0.031	0.306064
rs807024	LZTS2	synonymous	chr10	102766574	0.222222	0.111111	0.888	0.0864198
rs3730477	POLL	missense	chr10	103340056	0.285714	0.0714286	0.595	0.284872
rs7006	DPCD	missense	chr10	103368654	0.166667	0.0555556	0.768	0.180611
rs17853930	MGEA5	missense	chr10	103558604	0.567568	0.675676	0.959	0.237013
rs1049455	NOLC1	missense	chr10	103920475	0.272727	0.0909091	0.016	0.688249
rs1044476	CUEDC2	synonymous	chr10	104184081	0.5	0.0833333	0.119	0.061828
rs11191295	TMEM180	synonymous	chr10	104231054	0.0625	0.1875	0.949	0.137555
rs284860	WBP1L	missense	chr10	104572963	0.136364	0.0909091	0.908	0.104348
rs284859	WBP1L	missense	chr10	104573017	0.0714286	0	0.363	0.104348
rs3740387	NT5C2	synonymous	chr10	104849468	0.5	0.125	0.734	#N/A
rs10883841	NT5C2	missense	chr10	104934709	0.3	0	0.747	#N/A
rs200619669	USMG5	synonymous	chr10	105152206	0.521739	0.521739	0.25	0.0893921
rs7831	PDCD11	missense	chr10	105205302	0.25	0.0357143	0.496	0.249386
rs11191741	SH3PXD2A	synonymous	chr10	105362104	0.25	0.0833333	0.147	0.0319489
rs4917396	SH3PXD2A	synonymous	chr10	105362209	0.230769	0.153846	0.191	0.0319489
rs10786775	OBFC1	missense	chr10	105657316	0.461538	0.0769231	0.007	0.384196
rs11191853	OBFC1	synonymous	chr10	105657363	0.105263	0.157895	0.804	0.384196
rs805657	SLK	missense	chr10	105762591	0.2	0.1	0.004	0.269807
rs3740469	SLK	missense	chr10	105763026	0.357143	0.0714286	0.181	0.269807
rs156697	GSTO2	missense	chr10	106039185	0.235294	0.235294	0.253	0.296226
rs1889567	DUSP5	synonymous	chr10	112266771	0.16	0.08	0.99	0.0570012
rs3736946	ACSL5	missense	chr10	114169276	0.3125	0.125	0.384	0.42735
rs2306159	ZDHHC6	synonymous	chr10	114200355	0.384615	0.0384615	0.997	0.0931034
rs2227310	CASP7	missense	chr10	115489152	0.4	0.4	0.997	0.203046
rs11196483	PLEKHS1	synonymous	chr10	115540411	0.4	0.1	0.026	0.851406
rs597371	VWA2	missense	chr10	116032519	0.214286	0	0.223	0.307779
rs3180654	FAM160B1	synonymous	chr10	116615045	0.0769231	0	0.998	0.433702
rs7099565	TRUB1	missense	chr10	116719543	0.25	0	0.666	0.281553
rs10749291	SFXN4	synonymous	chr10	120920588	0.363636	0	0.921	0.76205
rs2230349	GRK5	missense	chr10	121196335	0.0714286	0.142857	0.987	0.193466
rs2234962	BAG3	missense	chr10	121429633	0.2	0.1	0.879	0.298276
rs3858340	BAG3	missense	chr10	121436286	0.133333	0.2	0.349	0.298276
rs3188055	INPP5F	missense	chr10	121586882	0.166667	0.111111	0.011	0.176587
rs34118671	MCMBP	synonymous	chr10	121596498	0.454545	0.0909091	0.991	0.0257732
rs2475298	SEC23IP	missense	chr10	121679013	0.153846	0.115385	0.511	0.109091
rs7899928	WDR11	synonymous	chr10	122645376	0.230769	0	0.991	0.0686695
rs1652727	WDR11	synonymous	chr10	122663585	0.277778	0	0.923	0.0686695
rs1047057	FGFR2	synonymous	chr10	123239112	0.0833333	0.333333	0.53	0.41205
rs1047100	FGFR2	synonymous	chr10	123298158	0	0.0869565	0.899	0.41205
rs35350755	ATE1	synonymous	chr10	123549691	0.333333	0	0.996	0.248395
rs2295879	TACC2	missense	chr10	123996976	0.25	0.375	0.143	0.672185
rs1045216	PLEKHA1	missense	chr10	124189197	0.206897	0.275862	0.197	0.123867
rs11523871	DMBT1	missense	chr10	124329710	0.133333	0.733333	0	0.172886
rs12263012	ACADSB	missense	chr10	124768583	0.1	0.1	0.023	0.257982
rs1140591	ACADSB	synonymous	chr10	124800853	0.0833333	0.166667	0.024	0.257982
rs28375663	CHST15	synonymous	chr10	125798111	0.277778	0.111111	0.015	0.0579577
rs11461	OAT	synonymous	chr10	126089434	0.448276	0.310345	0.609	0.183673
rs2303611	FAM175B	synonymous	chr10	126517989	0.148148	0.0740741	0.641	0.0435866
rs17152433	ZRANB1	synonymous	chr10	126670356	0.153846	0.0769231	0.996	#N/A
rs3208565	DHX32	synonymous	chr10	127530325	0.391304	0.217391	0.308	0.282
rs869801	DOCK1	missense	chr10	129245684	0.315789	0	0.34	0.12318
rs2229604	DOCK1	synonymous	chr10	129249676	0.384615	0.307692	0.925	0.12318
rs2275803	PTPRE	synonymous	chr10	129871690	0.421053	0.157895	0.842	0.331664
rs8473	MKI67	missense	chr10	129899578	0.368421	0	0.001	0.650575
rs12917	MGMT	missense	chr10	131506283	0.384615	0.307692	0.07	0.8375
rs2308327	MGMT	missense	chr10	131565170	0.727273	0.454545	0.11	0.8375
rs2274217	GLRX3	missense	chr10	131959150	0.285714	0.0952381	0.141	0.21875
rs1050704	BNIP3	synonymous	chr10	133786586	0.375	0.125	0.261	0.293974
rs10466126	ECHS1	missense	chr10	135186806	0.266667	0.133333	0.007	#N/A
rs11246020	SIRT3	missense	chr11	233067	0.210526	0.0526316	0.194	0.533118
rs1045288	PSMD13	missense	chr11	237087	0.407407	0.148148	0.344	0.1575
rs12801980	ATHL1	synonymous	chr11	293188	0.352941	0.0588235	0.053	0.334618
rs1128982	PKP3	synonymous	chr11	400040	0.4	0	0.215	0.0608108
rs1134578	PKP3	synonymous	chr11	404317	0.263158	0.263158	0.535	0.0608108
rs3210908	SIGIRR	missense	chr11	406483	0.428571	0.357143	0.001	0.353173
rs61742833	PTDSS2	missense	chr11	490035	0.363636	0.181818	0.986	0.284444
rs12628	HRAS	synonymous	chr11	534242	0.411765	0.352941	0.835	#N/A
rs11246189	RASSF7	synonymous	chr11	562437	0.214286	0.0714286	0.776	0.256055
rs1131665	IRF7	missense	chr11	613208	0.190476	0.142857	0.009	0.181752
rs10615	DEAF1	synonymous	chr11	653968	0.4	0.2	0.879	0.21705
rs10902188	DEAF1	synonymous	chr11	654043	0.538462	0	0.734	0.21705
rs3087546	EPS8L2	synonymous	chr11	720197	0.375	0.125	0.635	0.0690005
rs7635	EPS8L2	synonymous	chr11	721570	0.25	0.125	0.984	0.0690005
rs7930569	PDDC1	synonymous	chr11	771034	0.157895	0	0.679	0.294327
rs80335370	SLC25A22	synonymous	chr11	793588	0.294118	0.0588235	0.977	0.028169
rs1138693	PNPLA2	missense	chr11	824789	0.346154	0.269231	0.006	0.253755
rs1138694	PNPLA2	synonymous	chr11	824805	0.384615	0.230769	0.002	0.253755
rs4075289	EFCAB4A	missense	chr11	830670	0.0833333	0.0833333	0.793	#N/A
rs6682	CHID1	missense	chr11	870446	0.291667	0.125	0.772	0.0264064
rs1127800	CHID1	missense	chr11	870467	0.5	0.1	0.713	0.0264064
rs10794358	AP2A2	synonymous	chr11	985547	0.5	0.05	0.882	0.118203
rs3750920	TOLLIP	synonymous	chr11	1309956	0.47619	0.333333	0.918	0.00538876
rs10742185	MOB2	synonymous	chr11	1501670	0.416667	0	0.272	#N/A
rs621679	LSP1	missense	chr11	1902768	0.136364	0.409091	0	0.243376
rs12812	MRPL23	missense	chr11	1977552	0.25	0.125	0	0.320622
rs1057128	KCNQ1	synonymous	chr11	2797237	0.352941	0.235294	0.902	0.0816697
rs11601907	KCNQ1	synonymous	chr11	2869188	0.5	0.428571	0.481	0.0816697
rs1048047	SLC22A18	missense	chr11	2924610	0.285714	0.214286	0.079	0.320183
rs1129782	SLC22A18	missense	chr11	2943671	0.5	0.0714286	0.286	0.320183
rs13390	PHLDA2	synonymous	chr11	2950558	0.3	0.1	0.838	#N/A
rs729662	CARS	synonymous	chr11	3028140	0.521739	0.217391	0.744	0.124444
rs2277301	OSBPL5	missense	chr11	3111866	0.166667	0.111111	0.263	0.265017
rs3741350	OSBPL5	synonymous	chr11	3129027	0.166667	0	0.016	0.265017
rs1875	NUP98	synonymous	chr11	3714489	0.181818	0	0.919	0.12095
rs35404087	NUP98	missense	chr11	3723781	0.2	0.1	0.908	0.12095
rs2304891	STIM1	synonymous	chr11	4103524	0.137931	0.241379	0.985	0.253333
rs9937	RRM1	synonymous	chr11	4159457	0.333333	0.0333333	0.999	0.0627615
rs926101	TRIM21	synonymous	chr11	4411241	0.142857	0.142857	0.76	0.498297
rs713040	HBB	missense	chr11	5248243	0	0	0.01	#N/A
rs3740998	TRIM34	synonymous	chr11	5664831	0.25	0.0833333	0.826	0.584575
rs10838525	TRIM5	missense	chr11	5701001	0.25	0.25	0.001	0.763536
rs7935564	TRIM22	missense	chr11	5718517	0.166667	0	0.218	0.849609
rs1063303	TRIM22	missense	chr11	5719750	0.444444	0.611111	0.001	0.849609
rs3750944	FAM160A2	missense	chr11	6239344	0.178571	0	0.945	0.218487
rs1051992	PRKCDBP	missense	chr11	6340706	0.0833333	0.125	0.432	0.582734
rs1050239	SMPD1	missense	chr11	6415463	0.210526	0.263158	0.714	0.237049
rs11555935	FXC1	synonymous	chr11	6502780	0.25	0.05	0.206	#N/A
rs2288283	RRP8	synonymous	chr11	6622714	0	0.0909091	0.325	0.495063
rs1043390	ILK	synonymous	chr11	6630833	0.4	0.2	0.995	#N/A
rs2292195	ILK	synonymous	chr11	6631016	0.526316	0.105263	0.938	#N/A
rs12451	TAF10	synonymous	chr11	6632450	0.421053	0.0526316	0.97	0.0648056
rs1128396	TPP1	synonymous	chr11	6636106	0.384615	0.538462	0.971	0.154297
rs35599968	DCHS1	missense	chr11	6644427	0	0.181818	0.953	0.204082
rs5864	PPFIBP2	synonymous	chr11	7673015	0.0909091	0.0454545	0.876	0.212058
rs12801394	CYB5R2	missense	chr11	7687715	0.181818	0.181818	0.116	0.167136
rs12421289	EIF3F	synonymous	chr11	8009241	0.428571	0.285714	0.983	0.149841
rs3812762	ST5	missense	chr11	8751640	0.130435	0	0.999	0.113523
rs1133833	AKIP1	missense	chr11	8933064	0.1	0.05	0.153	0.979839
rs2568068	TMEM9B	synonymous	chr11	8977830	0.318182	0.136364	0.972	0.811151
rs952374	DENND5A	missense	chr11	9225486	0.173913	0.0869565	0.997	0.0589569
rs10770042	WEE1	synonymous	chr11	9607032	0.5	0.2	0.665	0.0518207
rs360157	SWAP70	synonymous	chr11	9754221	0.2	0.1	0.128	0.0758929
rs415895	SWAP70	missense	chr11	9769562	0.384615	0.0769231	0.965	0.0758929
rs1065052	RNF141	synonymous	chr11	10555589	0.333333	0.0555556	0.973	#N/A
rs3736326	CTR9	synonymous	chr11	10786142	0.157895	0.105263	0.227	0.0422535
rs2232919	ZBED5	missense	chr11	10876353	0.0909091	0	0.998	0.0738007
rs10831567	GALNTL4	synonymous	chr11	11292700	0.148148	0.0740741	0.067	#N/A
rs901553	GALNTL4	synonymous	chr11	11354346	0.294118	0.117647	0.991	#N/A
rs11022079	USP47	missense	chr11	11913585	0.266667	0.0666667	0.99	0.0336134
rs7933089	USP47	synonymous	chr11	11976628	0.428571	0	0.909	0.0336134
rs3206824	DKK3	missense	chr11	11986061	0.388889	0	0.016	0.0975428
rs2279390	MICAL2	synonymous	chr11	12229655	0.4	0.1	0.999	0.133429
rs3816921	MICAL2	synonymous	chr11	12246233	0.307692	0.307692	0.979	0.133429
rs11547363	PARVA	synonymous	chr11	12525925	0.214286	0.428571	0.992	0.460705
rs2304733	TEAD1	synonymous	chr11	12903443	0.105263	0.105263	0.798	#N/A
rs7114113	BTBD10	synonymous	chr11	13441126	0.142857	0	0.984	0.326733
rs35142528	PLEKHA7	synonymous	chr11	16812397	0.153846	0.0769231	0.905	0.09
rs11604561	PIK3C2A	missense	chr11	17118687	0.2	0.2	0.996	0.37037
rs757081	NUCB2	missense	chr11	17351683	0.45	0.1	0.976	0.681818
rs12363226	SAAL1	synonymous	chr11	18108492	0.466667	0	0.974	0.313433
rs79620496	SAA2	missense	chr11	18267478	0.333333	0.166667	0.116	0.656223
rs1136743	SAA1	missense	chr11	18290859	0.375	0.25	0.091	0.590702
rs1140047	HPS5	synonymous	chr11	18327684	0.05	0.1	0.717	0.288462
rs11605097	SPTY2D1	synonymous	chr11	18633971	0.272727	0.0909091	0.728	0.432292
rs2271001	ZDHHC13	missense	chr11	19167850	0.214286	0	0.981	0.622273
rs3824886	HTATIP2	missense	chr11	20404613	0.5	0.0833333	0.14	0.240994
rs15783	MUC15	missense	chr11	26586801	0.111111	0.111111	0.027	0.278997
rs17244028	CCDC34	missense	chr11	27362359	0.380952	0.047619	0.996	0.248786
rs6484295	LGR4	synonymous	chr11	27406844	0.25	0	0.983	0.146479
rs6265	BDNF	missense	chr11	27679916	0.0909091	0	0.911	#N/A
rs4876	RCN1	synonymous	chr11	32124978	0.551724	0.310345	0.841	0.0319489
rs33962176	PRRG4	missense	chr11	32852172	0.181818	0	0.051	0.560195
rs11032025	PRRG4	synonymous	chr11	32874926	0.142857	0.0714286	0.01	0.560195
rs1402954	FBXO3	missense	chr11	33777334	0.272727	0	0.757	0.0306947
rs3740617	LMO2	synonymous	chr11	33881016	0.0384615	0.0769231	0.963	#N/A
rs769217	CAT	synonymous	chr11	34482908	0.4	0.1	0.918	0.188131
rs2231828	ELF5	synonymous	chr11	34502345	0.0555556	0.111111	0.057	0.0567297
rs2281910	EHF	synonymous	chr11	34668143	0.214286	0	0.951	0.15625
rs1977420	APIP	missense	chr11	34910397	0.352941	0.117647	0.997	0.0502283
rs61734605	APIP	missense	chr11	34916657	0.277778	0.388889	0.958	0.0502283
rs11539202	PDHX	missense	chr11	34969112	0.0833333	0.0833333	0.747	0.512605
rs1071695	CD44	synonymous	chr11	35201842	0.1	0	0.509	0.501085
rs9666607	CD44	missense	chr11	35226155	0.2	0.2	0.005	0.501085
rs1467558	CD44	missense	chr11	35229673	0.333333	0.25	0.012	0.501085
rs56168061	HSD17B12	synonymous	chr11	43702530	0.3	0.3	0.22	0.856019
rs11555762	HSD17B12	missense	chr11	43876698	0.8	0.88	0	0.856019
rs1130290	ALKBH3	missense	chr11	43940602	0.15	0.05	0.971	0.184746
rs2434483	C11orf96	missense	chr11	43964569	0.230769	0.692308	0.892	#N/A
rs3107275	ACCS	missense	chr11	44104981	0.05	0.15	0.568	0.194058
rs1139971	CD82	missense	chr11	44640268	0.44	0.52	0.044	0.109383
rs2291334	TSPAN18	missense	chr11	44940828	0.111111	0.037037	0.227	0.21284
rs7130656	SLC35C1	missense	chr11	45832509	0.3	0.1	0.663	0.11464
rs939105	GYLTL1B	synonymous	chr11	45949534	0.3	0	0.132	0.188549
rs35652107	CREB3L1	missense	chr11	46339011	0.272727	0	0.103	0.267399
rs3740691	ARFGAP2	missense	chr11	47188411	0.5	0	0.722	0.228491
rs2167079	ACP2	missense	chr11	47270255	0.16	0.12	0.99	0.153846
rs2279238	NR1H3	synonymous	chr11	47282024	0.142857	0.285714	0.683	0.0938338
rs326217	MADD	synonymous	chr11	47303275	0.142857	0.0714286	0.932	0.092562
rs1051006	MADD	missense	chr11	47306585	0.333333	0.133333	0.994	0.092562
rs61897432	SLC39A13	missense	chr11	47431703	0.1	0.2	0.592	0.0740741
rs2293576	SLC39A13	synonymous	chr11	47434986	0.238095	0.0952381	0.429	0.0740741
rs1064608	MTCH2	missense	chr11	47640429	0.428571	0	0.998	#N/A
rs34242224	FNBP4	missense	chr11	47745589	0.166667	0.0833333	0.903	0.389222
rs3816605	NUP160	missense	chr11	47857253	0.133333	0	0.702	0.185897
rs4752904	PTPRJ	missense	chr11	48166267	0.0769231	0.0769231	0.071	0.554286
rs948847	APLNR	missense	chr11	57004344	0	0	0.984	0.0275641
rs4939134	TNKS1BP1	missense	chr11	57081197	0.375	0.0625	0.504	0.350148
rs1783978	ZDHHC5	synonymous	chr11	57463500	0.241379	0.0344828	0.477	0.118519
rs10896644	CTNND1	synonymous	chr11	57563991	0.464286	0.178571	0.951	0.0309598
rs1047979	LPXN	synonymous	chr11	58318619	0.0967742	0.129032	0.69	0.244406
rs8373	ZFP91	missense	chr11	58378424	0.238095	0	0.671	0.0790274
rs10896928	FAM111A	synonymous	chr11	58919813	0.0714286	0.142857	0.585	1.26742
rs544864	MPEG1	missense	chr11	58978940	0.125	0.125	0.105	0.120197
rs7232	MS4A6A	missense	chr11	59940599	0.3	0.4	0.131	0.490678
rs6591561	MS4A4A	missense	chr11	60070176	0.173913	0	0.002	0.962199
rs950803	MS4A7	synonymous	chr11	60152563	0.25	0.666667	0.417	#N/A
rs950802	MS4A7	synonymous	chr11	60152584	0.3	1	0.342	#N/A
rs12363342	MS4A15	missense	chr11	60531264	0.0909091	0.727273	0.097	0.324246
rs1032939	MS4A15	missense	chr11	60531346	0.2	0.333333	0.421	0.324246
rs2074422	CCDC86	synonymous	chr11	60609972	0.25	0	0.002	0.344459
rs2074421	CCDC86	missense	chr11	60610056	0.25	0	0.081	0.344459
rs2074420	CCDC86	synonymous	chr11	60610065	0.2	0.1	0.065	0.344459
rs3763840	PRPF19	synonymous	chr11	60666341	0.44	0.32	0.829	0.060307
rs555835	TMEM109	synonymous	chr11	60689445	0.357143	0.142857	0.782	0.310995
rs55920775	TMEM132A	missense	chr11	60703777	0.461538	0	0.006	0.187651
rs2469887	TMEM132A	missense	chr11	60704213	0.133333	0	0.691	0.187651
rs2074233	CD6	missense	chr11	60785464	0	0	0.91	0.00893992
rs754382	VPS37C	missense	chr11	60899767	0.0952381	0	0.355	0.253952
rs2230356	DDB1	synonymous	chr11	61099072	0.4	0.1	0.829	0.0744849
rs35723406	DAK	missense	chr11	61111346	0.5	0	0.914	#N/A
rs3019198	CPSF7	synonymous	chr11	61179285	0.307692	0	0.953	0.459841
rs174535	C11orf9	synonymous	chr11	61551356	0.0454545	0.0454545	0.051	#N/A
rs174465	FADS3	synonymous	chr11	61658800	0.1	0.4	0.16	0.0412281
rs174476	RAB3IL1	synonymous	chr11	61674118	0.0909091	0	0.993	0.103909
rs2277283	INCENP	missense	chr11	61908440	0.153846	0	0.962	0.19403
rs7129085	INCENP	missense	chr11	61913196	0.181818	0	0.739	0.19403
rs3888173	TUT1	synonymous	chr11	62346131	0.230769	0	0.779	0.419087
rs12808829	EML3	synonymous	chr11	62378660	0.166667	0.166667	0.334	0.309296
rs13941	C11orf83	missense	chr11	62439569	0.333333	0.047619	0.001	#N/A
rs6856	BSCL2	missense	chr11	62458275	0.444444	0	0.974	#N/A
rs6675	TTC9C	synonymous	chr11	62505764	0.166667	0.0555556	0.992	#N/A
rs4693	NXF1	synonymous	chr11	62564009	0.2	0.16	0.987	0.0994286
rs4726	SLC3A2	synonymous	chr11	62652779	0.285714	0.214286	0.883	0.524456
rs643634	C11orf84	synonymous	chr11	63585804	0.173913	0.0434783	0.804	0.0865052
rs709594	MACROD1	synonymous	chr11	63767186	0.08	0.08	0.718	0.0700315
rs3802933	FERMT3	synonymous	chr11	63988102	0.173913	0.0434783	0.398	0.195495
rs1059440	TRPT1	missense	chr11	63991801	0.227273	0.0909091	0.643	0.468182
rs12366035	VEGFB	synonymous	chr11	64004692	0.318182	0.0454545	0.753	0.156766
rs4672	FKBP2	missense	chr11	64009879	0.363636	0.272727	0.921	0.0648247
rs7943988	PLCB3	synonymous	chr11	64023971	0.2	0	0.953	0.120335
rs7938380	PLCB3	synonymous	chr11	64034866	0.181818	0	0.979	0.120335
rs2286615	BAD	synonymous	chr11	64039175	0.5	0.1	0.924	0.21393
rs2276014	ESRRA	synonymous	chr11	64081445	0.25	0.1	0.971	0.0126582
rs685870	CCDC88B	missense	chr11	64111928	0.1	0.1	0.056	0.381841
rs612448	CCDC88B	synonymous	chr11	64124515	0.125	0.125	0.161	0.381841
rs17857342	RPS6KA4	missense	chr11	64138905	0.222222	0.166667	0.004	0.0458453
rs2071313	MEN1	synonymous	chr11	64572602	0.409091	0	0.965	0.447619
rs3741395	CDC42BPG	missense	chr11	64597506	0	0.214286	0.454	0.125933
rs10897533	EHD1	synonymous	chr11	64622869	0.307692	0.153846	0.99	#N/A
rs664226	ARL2	missense	chr11	64789194	0.2	0.24	0.768	#N/A
rs534236	SNX15	synonymous	chr11	64799998	0.15	0.1	0.029	0.0951904
rs1129195	TM7SF2	missense	chr11	64882789	0.347826	0.217391	0.739	0.375869
rs9971407	SYVN1	synonymous	chr11	64898226	0	0.0714286	0.784	0.0913706
rs17583	CAPN1	synonymous	chr11	64950970	0.4375	0.125	0.143	0.0533182
rs2073800	FRMD8	synonymous	chr11	65161129	0.176471	0.176471	0.15	0.0623377
rs3741380	EHBP1L1	missense	chr11	65349063	0.347826	0.0434783	0.039	0.500713
rs2004649	MAP3K11	synonymous	chr11	65380916	0.181818	0.0909091	0.685	0.0826087
rs3741378	SIPA1	missense	chr11	65408937	0.0833333	0.166667	0.212	0.0706052
rs746429	SIPA1	synonymous	chr11	65417434	0.3	0	0.295	0.0706052
rs12146493	AP5B1	missense	chr11	65547333	0.125	0.125	0.048	#N/A
rs545500	MUS81	missense	chr11	65629934	0.615385	0.384615	0.81	0.135331
rs633800	EFEMP2	synonymous	chr11	65638719	0.192308	0.230769	0.855	0.236569
rs637571	FOSL1	synonymous	chr11	65664346	0.0909091	0.181818	0.911	0.0965594
rs660118	SART1	missense	chr11	65735174	0.227273	0.0909091	0.452	0.117808
rs1049872	SF3B2	synonymous	chr11	65826704	0.315789	0.105263	0.987	0.44695
rs1151539	KLC2	synonymous	chr11	66031660	0.222222	0.0555556	0.739	0.0747664
rs2276036	KLC2	missense	chr11	66033430	0.133333	0.133333	0.343	0.0747664
rs3741367	CD248	missense	chr11	66083129	0.0645161	0	0.032	0.228933
rs1052566	BRMS1	missense	chr11	66105194	0.1	0.1	0.317	0.23246
rs11537993	BRMS1	synonymous	chr11	66109033	0.571429	0.214286	0.753	0.23246
rs11110	MRPL11	synonymous	chr11	66206169	0.47619	0.190476	0.978	0.122044
rs2277302	PELI3	synonymous	chr11	66240882	0	0.363636	0.911	0.0481696
rs1671063	DPP3	synonymous	chr11	66272142	0.636364	0	0.023	0.0941597
rs2305535	DPP3	missense	chr11	66272237	0.5	0.3	0.979	0.0941597
rs3816492	BBS1	synonymous	chr11	66297363	0.105263	0.157895	0.946	0.163949
rs2305534	ZDHHC24	missense	chr11	66313203	0.0526316	0.0526316	0.991	0.0526316
rs572846	CTSF	synonymous	chr11	66331458	0.333333	0.222222	0.308	0.181141
rs1127145	CCS	synonymous	chr11	66373305	0.1875	0.0625	0.015	0.221831
rs11550057	RBM14	synonymous	chr11	66392880	0.25	0.0625	0.999	0.0928793
rs2282502	RHOD	synonymous	chr11	66834252	0.142857	0.142857	0.005	0.253201
rs2228418	ADRBK1	synonymous	chr11	67034266	0.2	0.1	0.833	0.00342075
rs13859	RPS6KB2	missense	chr11	67202156	0.409091	0.0909091	0.22	0.118896
rs7124513	NUDT8	synonymous	chr11	67395714	0.45	0	0.414	0.351384
rs901827	C11orf24	missense	chr11	68030015	0.214286	0.0357143	0.001	0.829243
rs3802746	C11orf24	missense	chr11	68030173	0.230769	0	0.443	0.829243
rs3736228	LRP5	missense	chr11	68201295	0.307692	0.230769	0.553	0.108925
rs2229738	CPT1A	missense	chr11	68562328	0.272727	0.0909091	0.074	0.129933
rs622082	IGHMBP2	missense	chr11	68703959	0.3	0	0.003	0.177778
rs11544721	MRGPRF	missense	chr11	68777323	0	0.1	0.363	0.0879765
rs3829241	TPCN2	missense	chr11	68855363	0.357143	0.0714286	0.018	0.217712
rs9344	CCND1	synonymous	chr11	69462910	0.380952	0.238095	0.743	0.0324519
rs2298397	CTTN	synonymous	chr11	70253475	0.375	0.0625	0.566	0.161389
rs643301	CTTN	synonymous	chr11	70279766	0.375	0.25	0.022	0.161389
rs1044482	DHCR7	synonymous	chr11	71155171	0.5	0.214286	0.213	0.24847
rs2276360	NADSYN1	missense	chr11	71169547	0.277778	0.111111	0.749	0.232833
rs2276048	INPPL1	synonymous	chr11	71941212	0.3	0.1	0.813	0.0895522
rs56200889	ARAP1	missense	chr11	72408055	0.4	0.2	0.872	0.105481
rs2291289	ARAP1	synonymous	chr11	72408657	0.294118	0.117647	0.976	0.105481
rs61749197	ARHGEF17	synonymous	chr11	73076590	0.181818	0.0909091	0.195	0.267045
rs10793060	FAM168A	synonymous	chr11	73120653	0.0588235	0	0.988	0.0792453
rs660339	UCP2	missense	chr11	73689104	0.5	0.25	0.013	0.179868
rs592644	PGM2L1	missense	chr11	74053547	0.25	0	0.97	0.0653595
rs4944052	POLD3	synonymous	chr11	74329615	0.166667	0	0.988	0.339943
rs877711	ARRB1	synonymous	chr11	74994352	0.0909091	0.181818	0.985	0.341715
rs571353	GDPD5	missense	chr11	75152243	0.142857	0.238095	0.731	0.0507042
rs651581	SERPINH1	synonymous	chr11	75277992	0.230769	0.153846	0.796	0.0253755
rs1231128	MAP6	synonymous	chr11	75298797	0.0769231	0	0.084	0.743176
rs636420	UVRAG	synonymous	chr11	75852448	0.166667	0	0.284	0.256098
rs3753051	C11orf30	synonymous	chr11	76257215	0.181818	0	0.958	0.176271
rs3740779	LRRC32	missense	chr11	76372052	0	0	0.072	0.13347
rs3740778	LRRC32	synonymous	chr11	76372418	0.133333	0	0.829	0.13347
rs1149621	TSKU	missense	chr11	76507692	0.3	0	0.494	0.130841
rs7950873	RSF1	missense	chr11	77412851	0.25	0.05	0.95	0.191724
rs585721	AAMDC	synonymous	chr11	77553638	0.461538	0.115385	0.997	#N/A
rs7119720	INTS4	synonymous	chr11	77635882	0.166667	0	0.993	0.0311891
rs11237362	KCTD14	synonymous	chr11	77734209	0.1	0	0.011	0.0859813
rs534418	NDUFC2-KCTD14	synonymous	chr11	77790653	0.230769	0.0769231	0	1.30646
rs8875	NDUFC2-KCTD14	missense	chr11	77790655	0.705882	0.705882	0	1.30646
rs665278	ALG8	missense	chr11	77825320	0.294118	0.117647	0.989	0.416965
rs1385600	GAB2	synonymous	chr11	77936166	0.0833333	0.166667	0.813	0.0992908
rs10501429	NARS2	missense	chr11	78279790	0.272727	0	0.381	0.422619
rs2229437	PRCP	missense	chr11	82564294	0.25	0.166667	0.988	0.232323
rs8789	CCDC90B	synonymous	chr11	82973004	0.25	0.5	0.717	0.227041
rs494791	CCDC90B	missense	chr11	82996986	0.178571	0.0714286	0.001	0.227041
rs1192	CREBZF	synonymous	chr11	85374993	0.363636	0.0909091	0.974	0.0469417
rs694353	PICALM	synonymous	chr11	85692181	0.5	0.0454545	0.997	0.098472
rs974144	EED	synonymous	chr11	85968623	0.28	0	0.996	#N/A
rs7548	ME3	synonymous	chr11	86153911	0.2	0.2	0.996	0.0173116
rs1042780	ME3	missense	chr11	86161388	0.263158	0.0526316	0.916	0.0173116
rs2276102	TMEM135	missense	chr11	87013438	0.5	0	0.057	0.126074
rs1045861	CHORDC1	missense	chr11	89935586	0.181818	0.0909091	0.172	0.146341
rs78676517	SLC36A4	missense	chr11	92895920	0.2	0	0.987	0.106628
rs2658797	C11orf75	synonymous	chr11	93212254	0.321429	0.0714286	0.998	#N/A
rs2848477	MED17	missense	chr11	93517886	0	0.111111	0.33	0.0626087
rs12793348	PANX1	missense	chr11	93913036	0.3	0	0.27	0.314917
rs2509943	ANKRD49	synonymous	chr11	94231257	0.230769	0	0.738	0.0762829
rs2303960	AMOTL1	synonymous	chr11	94533373	0	0.333333	0.689	0.0743618
rs3740861	ENDOD1	missense	chr11	94862577	0.346154	0.230769	0.018	0.333333
rs1150360	FAM76B	synonymous	chr11	95512060	0.0714286	0.0714286	0.993	0.0573951
rs644799	CEP57	missense	chr11	95564259	0.16	0.04	0.664	0.291465
rs566204	MTMR2	synonymous	chr11	95580926	0.153846	0.0769231	0.915	0.0993228
rs3824874	MTMR2	synonymous	chr11	95657111	0	0	0.008	0.0993228
rs10831519	CCDC82	missense	chr11	96116444	0.25	0.0833333	0.989	0.760181
rs2155587	TMEM123	missense	chr11	102272884	0.666667	0.25	0.014	0.694775
rs10502001	MMP7	missense	chr11	102398593	0.5	0.409091	0.064	0.172943
rs580253	CASP1	synonymous	chr11	104900488	0.2	0.5	0.007	1.64607
rs3758911	CWF19L2	missense	chr11	107197640	0.176471	0.0588235	0.046	0.302548
rs7117111	CUL5	synonymous	chr11	107917087	0.25	0	0.998	#N/A
rs3741056	ACAT1	missense	chr11	107992346	0.333333	0.0740741	0.76	0.215517
rs10502151	ALG9	missense	chr11	111724133	0.190476	0.190476	0.963	0.0413793
rs1045282	C11orf1	synonymous	chr11	111754574	0.444444	0.111111	0.994	0.394683
rs7124407	C11orf52	missense	chr11	111795085	0.315789	0.0526316	0.004	1.39739
rs10891314	DLAT	missense	chr11	111916647	0.133333	0.2	0.987	0.162162
rs549908	IL18	synonymous	chr11	112020916	0.227273	0.409091	0.722	0.725
rs2465647	USP28	synonymous	chr11	113679119	0.0769231	0	0.93	0.083871
rs918144	BUD13	synonymous	chr11	116633825	0.2	0.0666667	0.014	0.648492
rs12225230	SIK3	missense	chr11	116728630	0.1875	0.0625	0.37	0.136364
rs28590104	PCSK7	synonymous	chr11	117077034	0.529412	0.529412	0.524	0.112245
rs2277287	PCSK7	synonymous	chr11	117096652	0.166667	0	0.998	0.112245
rs638405	BACE1	synonymous	chr11	117163824	0.208333	0	0.977	0.125874
rs573455	CEP164	missense	chr11	117267884	0	0	0.032	0.353495
rs2229113	IL10RA	missense	chr11	117869670	0.136364	0.318182	0	0.328544
rs2298831	AMICA1	missense	chr11	118068752	0	0.266667	0	0.563011
rs1793174	AMICA1	missense	chr11	118074337	0	0.142857	0.001	0.563011
rs1793140	MPZL3	synonymous	chr11	118107805	0.333333	0	0.993	0.284722
rs1126924	CD3E	synonymous	chr11	118178007	0.461538	0.307692	0.173	2.97586
rs6589664	TMEM25	synonymous	chr11	118404804	0.2	0	0.963	0.145892
rs483598	PHLDB1	synonymous	chr11	118509668	0.318182	0.0454545	0.642	0.233766
rs11216938	PHLDB1	synonymous	chr11	118514625	0.142857	0.214286	0.986	0.233766
rs7104819	BCL9L	synonymous	chr11	118769442	0.333333	0.047619	0.518	0.0851064
rs10111	CCDC84	synonymous	chr11	118886117	0.0714286	0.214286	0.884	0.0335025
rs3802881	TRAPPC4	synonymous	chr11	118890022	0.3	0.2	0.991	0.0449219
rs8192696	SLC37A4	synonymous	chr11	118895686	0.5	0	0.888	0.220339
rs568922	HYOU1	synonymous	chr11	118919206	0.5	0.333333	0.892	0.265152
rs538478	HYOU1	synonymous	chr11	118925341	0.384615	0	0.984	0.265152
rs1131488	HMBS	synonymous	chr11	118962230	0.333333	0.0952381	0.852	0.103093
rs643788	DPAGT1	missense	chr11	118967758	0.387097	0.0322581	0.231	0.238235
rs100803	HINFP	missense	chr11	119005132	0.210526	0	0.091	0.119932
rs4245191	NLRX1	missense	chr11	119052826	0.2	0	0.003	0.163669
rs2249466	MCAM	synonymous	chr11	119181170	0.238095	0.190476	0.987	0.187744
rs2511841	RNF26	synonymous	chr11	119206375	0.36	0.16	0.735	0.1321
rs2508490	OAF	missense	chr11	120099679	0.230769	0.0769231	0.211	0.0911128
rs766894	ARHGEF12	synonymous	chr11	120328858	0.25	0	0.998	0.240854
rs872414	UBASH3B	synonymous	chr11	122665437	0	0.0833333	0.223	0.0334928
rs1056615	VWA5A	synonymous	chr11	124015994	0.210526	0.105263	0.025	0.656827
rs59648931	ROBO4	missense	chr11	124767067	0	0.133333	0.934	0.390637
rs14065	TMEM218	missense	chr11	124972208	0.176471	0.0588235	0	#N/A
rs597570	FEZ1	missense	chr11	125351472	0.05	0	0.992	0.0464135
rs4627097	EI24	missense	chr11	125452313	0.458333	0.208333	0.882	0.152866
rs2241502	STT3A	synonymous	chr11	125479363	0.555556	0.222222	0.919	#N/A
rs3088241	PUS3	missense	chr11	125763746	0.25	0.0357143	0.363	0.243411
rs2282580	RPUSD4	missense	chr11	126081403	0.125	0	0.024	0.621875
rs695029	DCPS	synonymous	chr11	126174164	0.384615	0	0.992	0.0910911
rs616360	DCPS	synonymous	chr11	126201403	0.5	0.0416667	0.768	0.0910911
rs2230278	ST3GAL4	synonymous	chr11	126277216	0.285714	0.0714286	0.914	0.488767
rs2230004	ETS1	synonymous	chr11	128333503	0.142857	0.107143	0.996	0.351622
rs7113191	FLI1	synonymous	chr11	128675292	0	0.166667	0.442	0.455221
rs558813	TMEM45B	missense	chr11	129722553	0.294118	0.117647	0.003	0.304738
rs2229650	NFRKB	synonymous	chr11	129746707	0.3	0.1	0.996	0.0719424
rs11222085	ADAMTS8	missense	chr11	130275749	0	0	0.204	0.0790378
rs2131535	ADAMTS8	missense	chr11	130281488	0.0714286	0.357143	0.705	0.0790378
rs4414223	SNX19	missense	chr11	130776524	0.5	0.166667	0.625	0.29511
rs3741097	GLB1L2	synonymous	chr11	134244123	0.5	0.166667	0.035	0.13459
rs11062385	KDM5A	missense	chr12	427575	0.105263	0	0.997	0.11
rs7298766	B4GALNT3	missense	chr12	661656	0.2	0	0.996	0.206623
rs12828016	WNK1	missense	chr12	998365	0.615385	0.115385	0.446	0.222065
rs2907608	RHNO1	synonymous	chr12	2997397	0.461538	0.230769	0.122	0.834302
rs998814	TULP3	missense	chr12	3049698	0.363636	0.181818	0.001	0.212148
rs3217805	CCND2	synonymous	chr12	4388084	0	0.133333	0.375	0.442733
rs7133330	C12orf5	synonymous	chr12	4461485	0.294118	0.117647	0.416	#N/A
rs75781974	C12orf5	missense	chr12	4461695	0.5	0.388889	0.906	#N/A
rs216311	VWF	missense	chr12	6128443	0.1875	0.25	0.224	0.259696
rs767455	TNFRSF1A	synonymous	chr12	6450945	0.47619	0.047619	0.702	0.209746
rs2228576	SCNN1A	missense	chr12	6457062	0.294118	0.0588235	0.002	0.304114
rs2364480	LTBR	synonymous	chr12	6495275	0.7	0.9	0.872	0.403263
rs25680	CD27	missense	chr12	6554628	0.133333	0.0666667	0.812	0.260035
rs2532500	TAPBPL	missense	chr12	6562810	0.5	0.2	0	0.433202
rs1045546	TAPBPL	missense	chr12	6567907	0.529412	0.352941	0.131	0.433202
rs10849482	NCAPD2	missense	chr12	6635274	0.416667	0.0833333	0.985	0.343816
rs1639122	CHD4	missense	chr12	6711147	0.545455	0.136364	0.039	0.0495495
rs2302371	MLF2	synonymous	chr12	6858126	0.4	0.3	0.006	#N/A
rs1055141	CD4	synonymous	chr12	6926363	0.157895	0.105263	0.086	0.514175
rs2226955	USP5	synonymous	chr12	6965194	0.375	0	0.775	0.0223464
rs710415	LRRC23	missense	chr12	7023123	0.3125	0.3125	0.005	0.250627
rs7969685	ATN1	synonymous	chr12	7047143	0.470588	0.176471	0.043	0.620394
rs3742089	C1RL	missense	chr12	7249598	0.538462	0	0.806	0.182576
rs61729512	CD163	missense	chr12	7637769	0.0833333	0.25	0.001	0.265023
rs4883264	CD163	synonymous	chr12	7649653	0.1	0.6	0.925	0.265023
rs25684	SLC2A3	synonymous	chr12	8074192	0.259259	0.259259	0.396	0.428401
rs2024301	CLEC4A	missense	chr12	8278181	0.1875	0.1875	0.093	0.860317
rs1049925	PHC1	missense	chr12	9086898	0.105263	0	0.907	0.093578
rs1135816	KLRB1	missense	chr12	9750669	0.0909091	0.227273	0.562	#N/A
rs479499	CLEC12A	missense	chr12	10137557	0.153846	0.307692	0	1.30421
rs10845182	MAGOHB	synonymous	chr12	10763236	0.470588	0.176471	0.959	0.115672
rs1126501	CSDA	missense	chr12	10875488	0.4375	0.375	0.876	#N/A
rs3741798	MANSC1	missense	chr12	12496086	0.214286	0	0.332	0.576271
rs2066827	CDKN1B	missense	chr12	12871099	0.428571	0.142857	0.946	0.160271
rs1051374	DDX47	synonymous	chr12	12967127	0.4	0.166667	0.987	0.100407
rs2075288	GPRC5A	synonymous	chr12	13061294	0.7	0	0.029	0.307692
rs3213764	ATF7IP	missense	chr12	14587301	0.392857	0.0714286	0.861	0.243902
rs1600	PLBD1	missense	chr12	14656768	0.34375	0.0625	0.939	0.466847
rs10846013	PLBD1	synonymous	chr12	14664595	0.2	0	0.135	0.466847
rs1055151	RERG	synonymous	chr12	15262179	0.153846	0	0.845	#N/A
rs6500	RECQL	synonymous	chr12	21623969	0.384615	0	0.993	0.084
rs10841930	CMAS	synonymous	chr12	22213786	0.357143	0.0714286	0.971	0.0685358
rs1137282	KRAS	synonymous	chr12	25362777	0.411765	0	0.998	#N/A
rs3210635	ASUN	synonymous	chr12	27064232	0.3	0.1	0.988	0.306407
rs10771314	TM7SF3	missense	chr12	27143508	0.25	0.333333	0.878	0.254098
rs2075378	PPFIBP1	synonymous	chr12	27788021	0.0869565	0.173913	0.361	0.0904685
rs1127787	MRPS35	missense	chr12	27867727	0.5	0.0714286	0.008	0.505831
rs10771427	CCDC91	missense	chr12	28605426	0.263158	0.157895	0.968	0.433526
rs12831730	ERGIC2	synonymous	chr12	29521193	0.3	0.1	0.965	0.643914
rs1054426	IPO8	synonymous	chr12	30823971	0.142857	0	0.973	0.0281385
rs13656	CAPRIN2	synonymous	chr12	30868002	0.166667	0	0.995	0.230583
rs3759299	KIAA1551	missense	chr12	32137512	0.307692	0	0.035	0.412485
rs3759139	CPNE8	synonymous	chr12	39087609	0.117647	0.117647	0.99	0.0356612
rs11564148	LRRK2	missense	chr12	40713901	0	0.307692	0.987	0.236655
rs3761863	LRRK2	missense	chr12	40758652	0.0625	0.375	0.154	0.236655
rs1059360	YAF2	synonymous	chr12	42554505	0.153846	0	0.997	0.0857143
rs12829856	TWF1	synonymous	chr12	44191625	0.333333	0	0.929	0.35813
rs7315731	SCAF11	missense	chr12	46321514	0.375	0.0625	0.276	0.560724
rs2269828	AMIGO2	synonymous	chr12	47471439	0.347826	0.0869565	0.741	0.0986842
rs2244818	PCED1B	synonymous	chr12	47629368	0.0833333	0	0	0.528027
rs7306788	HDAC7	synonymous	chr12	48177906	0.416667	0.0833333	0.943	0.0806011
rs731236	VDR	synonymous	chr12	48238757	0.416667	0	0.125	0.0690141
rs2228570	VDR	missense	chr12	48272895	0.181818	0	0.968	0.0690141
rs35000511	TMEM106C	missense	chr12	48359676	0.181818	0.454545	0.999	0.238938
rs2228500	PFKM	missense	chr12	48526712	0.388889	0.111111	0.998	0.176471
rs8716	PFKM	synonymous	chr12	48539482	0.0714286	0	0.015	0.176471
rs3741628	KANSL2	missense	chr12	49048738	0.285714	0.0857143	0.976	0.115226
rs1045340	CACNB3	synonymous	chr12	49221622	0.12	0.16	0.992	0.0258856
rs1057908	DDX23	synonymous	chr12	49230035	0.307692	0.0769231	0.988	1.02582
rs1565933	RND1	synonymous	chr12	49255798	0.2	0.333333	0.929	0.26962
rs1057748	TUBA1C	synonymous	chr12	49666182	0.133333	0.8	0.894	#N/A
rs2720298	NCKAP5L	synonymous	chr12	50189807	0.0625	0	0.16	0.28022
rs836180	GPD1	synonymous	chr12	50503269	0	0	0.969	0.198745
rs7302981	CERS5	missense	chr12	50537815	0.0434783	0.0434783	0.737	0.164615
rs1129406	ATF1	synonymous	chr12	51203371	0.4	0.05	0.944	0.137931
rs1048230	SLC11A2	synonymous	chr12	51386066	0.3125	0.0625	0.961	0.250965
rs12379	LETMD1	missense	chr12	51442944	0.3	0.0333333	0.989	0.556122
rs7954976	BIN2	missense	chr12	51681903	0	0	0.002	#N/A
rs10876422	MFSD5	synonymous	chr12	53647373	0.357143	0.0357143	0.993	0.0458333
rs3741651	SP1	synonymous	chr12	53777171	0.133333	0.0666667	0.974	0.0863787
rs33921258	ATF7	synonymous	chr12	53946410	0	0.1	0.993	0.0636132
rs3741659	CALCOCO1	missense	chr12	54109659	0.210526	0.0526316	0.994	0.14376
rs2887875	ZNF385A	synonymous	chr12	54767812	0	0.25	0.678	0.327607
rs1136082	DGKA	synonymous	chr12	56335107	0.307692	0	0.974	0.0967153
rs773115	SUOX	synonymous	chr12	56398454	0.181818	0	0.963	0.269316
rs2271189	ERBB3	synonymous	chr12	56494991	0.307692	0.0769231	0.874	0.15601
rs773123	ERBB3	missense	chr12	56494998	0.272727	0.181818	0.99	0.15601
rs774047	TIMELESS	missense	chr12	56815922	0.272727	0.0909091	0.731	0.352941
rs3759091	RBMS2	synonymous	chr12	56956213	0.2	0.1	0.978	0.137725
rs1131514	PRIM1	synonymous	chr12	57133140	0.0909091	0	0.844	0.363895
rs4075325	R3HDM2	synonymous	chr12	57649840	0.291667	0.125	0.994	0.0697674
rs11544238	ARHGAP9	missense	chr12	57870155	0.0769231	0.0769231	0.042	0.365949
rs697221	DDIT3	synonymous	chr12	57911160	0.352941	0.0588235	0.986	0.204128
rs11537654	PIP4K2C	synonymous	chr12	57985204	0.2	0.05	0.885	#N/A
rs1564374	ARHGEF25	missense	chr12	58010163	0.0740741	0.037037	0.122	0.45917
rs10747783	TSFM	synonymous	chr12	58176614	0.357143	0.107143	0.039	0.396783
rs2044846	USP15	synonymous	chr12	62778065	0.208333	0.125	0.461	#N/A
rs11174549	MON2	missense	chr12	62959137	0.0909091	0	0.982	0.203008
rs7486100	TBK1	synonymous	chr12	64875787	0.3125	0.0625	0.269	0.0728814
rs77813527	RASSF3	synonymous	chr12	65004520	0.0588235	0.0588235	0.772	0.411697
rs2230291	GNS	synonymous	chr12	65141588	0.545455	0.181818	0.053	0.0804388
rs1147096	GNS	synonymous	chr12	65146532	0.222222	0.166667	0.545	0.0804388
rs7301320	WIF1	synonymous	chr12	65514266	0.125	0.166667	0.736	0.209302
rs8793	TMBIM4	missense	chr12	66546100	0.428571	0.0714286	0.336	0.738994
rs1060350	CAND1	synonymous	chr12	67706466	0.428571	0.0952381	0.885	#N/A
rs3741644	DYRK2	synonymous	chr12	68052178	0.3125	0.0625	0.903	0.0233281
rs17851475	NUP107	synonymous	chr12	69115698	0.647059	0.0588235	0.94	0.155606
rs769412	MDM2	synonymous	chr12	69233215	0.2	0	0.389	0.0513308
rs1143653	CPM	synonymous	chr12	69252715	0.2	0.3	0.966	0.174941
rs33925480	CPM	synonymous	chr12	69260779	0.6	0.4	0.86	0.174941
rs2228654	CPM	synonymous	chr12	69265578	0.3125	0.1875	0.981	0.174941
rs2305641	CPSF6	synonymous	chr12	69646914	0.3	0.1	0.965	#N/A
rs547497	FRS2	synonymous	chr12	69967862	0.214286	0.0714286	0.936	0.788316
rs1043434	CCT2	synonymous	chr12	69986788	0.363636	0.0454545	0.998	#N/A
rs1051334	TSPAN8	missense	chr12	71523134	0.15	0.05	0.964	2.05668
rs3759171	TBC1D15	synonymous	chr12	72307616	0.214286	0.0714286	0.347	0.323577
rs590352	ATXN7L3B	synonymous	chr12	74932159	0.473684	0.0526316	0.998	#N/A
rs11540407	KRR1	missense	chr12	75900382	0.333333	0.0555556	0.995	0.0546341
rs4663	NAP1L1	synonymous	chr12	76453966	0.285714	0.214286	0.985	0.0314136
rs2307223	PAWR	synonymous	chr12	80014907	0.266667	0.0666667	0.199	0.227941
rs9262	C12orf29	missense	chr12	88440676	0.285714	0.0952381	0.99	0.91175
rs770087	DUSP6	missense	chr12	89744773	0.5625	0.0625	0.996	0.0114943
rs2279574	DUSP6	missense	chr12	89745477	0.454545	0.0909091	0.707	0.0114943
rs1050395	ATP2B1	synonymous	chr12	90028901	0.230769	0	0.998	#N/A
rs14121	VEZT	missense	chr12	95694394	0.4	0.15	0.722	0.347594
rs3794261	METAP2	synonymous	chr12	95906603	0.538462	0.230769	0.996	0.184
rs17851048	NTN4	synonymous	chr12	96077312	0.384615	0.538462	0.463	0.241379
rs17288108	NTN4	missense	chr12	96131895	0.454545	0.363636	0.748	0.241379
rs35751611	CDK17	synonymous	chr12	96676330	0.181818	0.181818	0.986	#N/A
rs1048906	IKBIP	missense	chr12	99007623	0.321429	0.142857	0.774	0.795337
rs10860580	SCYL2	synonymous	chr12	100732327	0.45	0.1	0.941	0.0855107
rs1061436	UTP20	missense	chr12	101776996	0.125	0	0.001	0.168053
rs3205421	CHPT1	missense	chr12	102108345	0.217391	0.652174	0.941	0.482249
rs11082	CHPT1	synonymous	chr12	102117589	0.529412	0.588235	0.409	0.482249
rs10778148	GNPTAB	synonymous	chr12	102158763	0.111111	0.037037	0.002	0.148649
rs3751129	CCDC53	synonymous	chr12	102455729	0.25	0.5	0.97	#N/A
rs2888805	TDG	missense	chr12	104380734	0.615385	0.153846	0.002	0.255144
rs1129593	C12orf45	missense	chr12	105380152	0.214286	0	0.001	0.357314
rs935241	APPL2	synonymous	chr12	105568122	0.5	0.2	0.406	0.394471
rs2272495	APPL2	missense	chr12	105583877	0.333333	0.0666667	0.024	0.394471
rs3741883	NUAK1	missense	chr12	106460938	0.125	0.0625	0.204	0.0701987
rs3088113	CKAP4	missense	chr12	106633569	0.25	0.1875	0.994	0.0609481
rs4964460	TCP11L2	missense	chr12	106704974	0	0	0.975	0.415929
rs8192440	CRY1	synonymous	chr12	107395106	0.137931	0.103448	0.942	0.0531915
rs1057401	CMKLR1	missense	chr12	108686008	0	0	0.877	#N/A
rs1549096	SART3	synonymous	chr12	108923950	0.4	0.1	0.004	0.123499
rs2287555	ISCU	missense	chr12	108956433	0.238095	0.238095	0.058	0.0818054
rs7975237	TMEM119	missense	chr12	108985945	0.0526316	0.0526316	0.008	0.235669
rs3741778	SSH1	synonymous	chr12	109182049	0.214286	0.142857	0.178	0.191753
rs2302706	KCTD10	synonymous	chr12	109894028	0.222222	0.111111	0.736	#N/A
rs7298565	UBE3B	missense	chr12	109937534	0.176471	0	0.762	0.296813
rs9593	MMAB	missense	chr12	109994870	0.375	0.25	0.229	0.274194
rs10774775	MMAB	missense	chr12	110011230	0.1	0.2	0.108	0.274194
rs7957619	MVK	missense	chr12	110013879	0.125	0.125	0.177	0.198718
rs2287218	MVK	synonymous	chr12	110019338	0.153846	0.0769231	0.014	0.198718
rs10774978	TCHP	missense	chr12	110341933	0.2	0	0.21	0.106504
rs2302689	ANKRD13A	synonymous	chr12	110456175	0.272727	0	0.983	0.295869
rs10849900	PPTC7	synonymous	chr12	110974890	0.1875	0.125	0.963	0.0366972
rs1973505	PPP1CC	synonymous	chr12	111160003	0.666667	0.133333	0.996	#N/A
rs3752630	TMEM116	missense	chr12	112375990	0.0909091	0.0909091	0.743	#N/A
rs1131454	OAS1	missense	chr12	113348870	0.551724	0.758621	0.001	0.686341
rs2285933	OAS3	missense	chr12	113386779	0.357143	0.0714286	0.01	#N/A
rs2072136	OAS3	synonymous	chr12	113398919	0.307692	0	0.231	#N/A
rs1293755	OAS2	synonymous	chr12	113435450	0.294118	0.0588235	0.006	0.487776
rs12425042	PLBD2	missense	chr12	113825679	0.5	0.0625	0.526	0.121331
rs2304460	MED13L	synonymous	chr12	116408538	0.230769	0	0.998	0.118421
rs9788041	WSB2	synonymous	chr12	118473054	0.235294	0.235294	0.771	0.571478
rs67405503	VSIG10	synonymous	chr12	118506186	0.0526316	0.157895	0.817	#N/A
rs428073	TAOK3	missense	chr12	118682751	0.25	0.0625	0.672	0.333592
rs61748076	RAB35	synonymous	chr12	120535169	0.5	0.166667	0.985	0.218888
rs2286046	GCN1L1	synonymous	chr12	120589160	0.428571	0	0.675	#N/A
rs4767884	PXN	missense	chr12	120661977	0.3125	0.125	0.111	#N/A
rs5637	PLA2G1B	synonymous	chr12	120762765	0.0769231	0.384615	0.087	0.174541
rs11548264	SRSF9	synonymous	chr12	120907332	0.363636	0	0.944	#N/A
rs3742052	COQ5	synonymous	chr12	120966921	0.0625	0.0625	0.002	0.415612
rs7174	POP5	synonymous	chr12	121017171	0.533333	0.133333	0.971	#N/A
rs1799958	ACADS	missense	chr12	121176083	0.315789	0.105263	0.589	0.0386043
rs3751151	C12orf43	synonymous	chr12	121442199	0.142857	0.285714	0.001	#N/A
rs12819210	OASL	synonymous	chr12	121458400	0.333333	0.133333	0.001	0.441406
rs3213545	OASL	synonymous	chr12	121471337	0.0666667	0.0666667	0.001	0.441406
rs25643	P2RX4	synonymous	chr12	121660787	0.555556	0.166667	0.009	0.131089
rs25644	P2RX4	missense	chr12	121666646	0.6	0.1	0.456	0.131089
rs1132780	CAMKK2	missense	chr12	121691096	0.181818	0	0.8	0.0543478
rs3817190	CAMKK2	missense	chr12	121712077	0.0769231	0	0.134	0.0543478
rs3751131	KDM2B	synonymous	chr12	121880520	0.1875	0	0.552	0.189344
rs3825175	ORAI1	synonymous	chr12	122079441	0.363636	0.0454545	0.227	0.0128247
rs14259	PSMD9	missense	chr12	122353796	0.571429	0.178571	0.275	0.116807
rs28629903	BCL7A	synonymous	chr12	122497001	0.1	0	0.914	0.244068
rs7978353	MLXIP	missense	chr12	122617989	0.15	0.1	0.006	0.0988484
rs1129167	CLIP1	missense	chr12	122812503	0.32	0.2	0.028	0.0938023
rs7314976	HCAR2	missense	chr12	123186900	0.0909091	0.909091	0.86	#N/A
rs6488868	SBNO1	synonymous	chr12	123799974	0.4	0	0.896	0.233746
rs2292500	RILPL1	synonymous	chr12	124008073	0.133333	0.133333	0.044	0.0536398
rs11057306	DDX55	missense	chr12	124097766	0.4	0.1	0.884	0.132901
rs3204541	DDX55	synonymous	chr12	124104686	0.333333	0	0.743	0.132901
rs1051793	GTF2H3	synonymous	chr12	124144395	0.178571	0.0714286	0.992	#N/A
rs7966867	TCTN2	synonymous	chr12	124179417	0.210526	0.315789	0.002	0.426862
rs11057401	CCDC92	missense	chr12	124427306	0.478261	0.173913	0.968	0.0672926
rs2229840	NCOR2	missense	chr12	124826462	0.4	0	0.859	0.149321
rs7978237	NCOR2	missense	chr12	124857033	0.272727	0.0909091	0.028	0.149321
rs5888	SCARB1	synonymous	chr12	125284748	0.323529	0.147059	0.432	0.31323
rs4447263	DHX37	missense	chr12	125434580	0.25	0.166667	0.019	0.191638
rs11558556	DHX37	missense	chr12	125467158	0.166667	0	0.725	0.191638
rs1059312	SLC15A4	synonymous	chr12	129278864	0.52	0.04	0.137	0.286744
rs33990080	SLC15A4	missense	chr12	129299446	0.583333	0.0833333	0.065	0.286744
rs7302341	GPR133	synonymous	chr12	131622735	0.115385	0	0.015	#N/A
rs1051233	SFSWAP	synonymous	chr12	132250712	0.333333	0	0.987	0.103916
rs11546871	ULK1	missense	chr12	132401566	0.227273	0.0454545	0.033	0.0670691
rs73164912	EP400	missense	chr12	132562126	0.3125	0.0625	0.029	0.165354
rs5745022	POLE	synonymous	chr12	133208979	0.142857	0.0714286	0.451	0.290076
rs10781634	ANKLE2	missense	chr12	133306589	0.473684	0.0526316	0.004	0.336495
rs2291260	GOLGA3	missense	chr12	133357412	0.416667	0.0833333	0.016	0.112378
rs3741486	GOLGA3	missense	chr12	133384864	0.5	0	0.034	0.112378
rs2306536	CHFR	missense	chr12	133423662	0.272727	0	0.117	0.384302
rs2306541	CHFR	missense	chr12	133428242	0.05	0.05	0.2	0.384302
rs35011845	CHFR	synonymous	chr12	133435716	0.230769	0.0769231	0.679	0.384302
rs710945	ZNF140	synonymous	chr12	133682655	0.181818	0.0454545	0.366	0.114706
rs36127550	ZNF268	missense	chr12	133780309	0.2	0.2	0.994	#N/A
rs14236	CRYL1	synonymous	chr13	21063524	0.181818	0	0.87	0.0809147
rs7139733	CRYL1	missense	chr13	21086599	0	0	0.238	0.0809147
rs4620	SAP18	synonymous	chr13	21720956	0.5	0.222222	0.987	#N/A
rs33990382	SPATA13	synonymous	chr13	24876752	0.0833333	0.166667	0.105	0.0840164
rs7571	PARP4	missense	chr13	25000617	0.652174	0.173913	0.133	0.423146
rs556008880	PABPC3	synonymous	chr13	25670978	0.6	0.0666667	0.789	0.405367
rs7995033	MTMR6	missense	chr13	25831888	0.307692	0	0.977	0.0605187
rs11556093	NUPL1	missense	chr13	25876011	0.1875	0.0625	0.042	0.706422
rs301047	RNF6	synonymous	chr13	26788114	0.214286	0	0.976	0.435115
rs7323	GTF3A	missense	chr13	28009031	0.5	0.142857	0.007	0.209877
rs7669	MTIF3	synonymous	chr13	28009851	0.5	0	0	1.59447
rs8002697	LNX2	missense	chr13	28143229	0.0454545	0.0909091	0.001	0.146611
rs11029	POLR1D	synonymous	chr13	28239940	0.411765	0	0.396	0.534247
rs3742302	USPL1	missense	chr13	31233063	0.153846	0.0384615	0	0.493014
rs11556147	HSPH1	synonymous	chr13	31725260	0.2	0.2	0.049	0.185475
rs1047086	HSPH1	synonymous	chr13	31729729	0.357143	0.142857	0.945	0.185475
rs495680	STARD13	missense	chr13	33703656	0	0	0.345	0.0731959
rs2274293	SPG20	synonymous	chr13	36886469	0.391304	0.0869565	0.994	0.0694289
rs1127446	EXOSC8	synonymous	chr13	37580139	0.380952	0.0952381	0.986	0.0567613
rs9469	FAM48A	missense	chr13	37583831	0.318182	0.0909091	0.857	#N/A
rs13508	MRPS31	missense	chr13	41323397	0.307692	0	0.797	0.729443
rs1056820	ELF1	missense	chr13	41515286	0.454545	0	0.999	0.0357143
rs7136	RGCC	synonymous	chr13	42032572	0.4	0	0.995	0.388385
rs17521586	AKAP11	synonymous	chr13	42882620	0.214286	0.142857	0.005	0.430556
rs1044856	EPSTI1	missense	chr13	43462422	0.181818	0.0909091	0.596	0.621359
rs12015	DNAJC15	missense	chr13	43597865	0.380952	0.714286	0.004	0.394137
rs3783044	DNAJC15	synonymous	chr13	43639845	0.5	0.166667	0.995	0.394137
rs7331090	GTF2F2	synonymous	chr13	45841502	0.310345	0.0344828	0.591	0.288204
rs2274285	COG3	missense	chr13	46103935	0.6	0.1	0.56	0.136951
rs9534264	ZC3H13	missense	chr13	46541673	0.333333	0.047619	0.24	0.180243
rs1926447	CPB2	missense	chr13	46629944	0.05	0.2	0	0.577371
rs3742264	CPB2	missense	chr13	46648094	0	0.133333	0.841	0.577371
rs11558762	LCP1	synonymous	chr13	46705068	0.375	0.3125	0.012	0.0268817
rs9778	ESD	missense	chr13	47354101	0.3	0.1	0.997	0.104326
rs7320366	SUCLA2	missense	chr13	48547467	0.294118	0	0.8	0.215134
rs8002858	CAB39L	synonymous	chr13	49951193	0	0.142857	0.117	0.0474006
rs2031532	PHF11	synonymous	chr13	50080847	0.217391	0.130435	0.043	0.54771
rs1127021	KPNA3	synonymous	chr13	50296115	0.153846	0	0.996	0.486228
rs61729904	DHRS12	missense	chr13	52365354	0.272727	0.0909091	0.038	0.651456
rs3803264	THSD1	synonymous	chr13	52971893	0	0	0.012	0.232997
rs879221439	HNRNPA1L2	missense	chr13	53217526	0.277778	0.222222	0.063	0.358571
rs7332388	DIS3	missense	chr13	73349359	0.16	0.16	0.693	0.298507
rs4883918	DIS3	missense	chr13	73350079	0.1	0	0.631	0.298507
rs1062087	TBC1D4	missense	chr13	75884216	0.2	0	0.988	0.237311
rs7986131	LMO7	missense	chr13	76423248	0.727273	0	0.001	0.566108
rs8002725	SCEL	missense	chr13	78188078	0.133333	0.266667	0.07	0.577391
rs1053985	SCEL	synonymous	chr13	78216873	0.357143	0	0.99	0.577391
rs5351	EDNRB	synonymous	chr13	78475313	0	0.0526316	0.996	0.215292
rs7327603	RBM26	synonymous	chr13	79940811	0.107143	0.0714286	0.976	0.026465
rs11549502	NDFIP2	missense	chr13	80095030	0.363636	0.181818	0.012	0.234528
rs504122	SPRY2	missense	chr13	80911525	0.16	0.16	0.952	#N/A
rs9524559	GPR180	synonymous	chr13	95264604	0.2	0.0666667	0.971	0.0295699
rs1751034	ABCC4	synonymous	chr13	95714976	0.181818	0.0909091	0.978	0.177531
rs12261	FARP1	synonymous	chr13	99100547	0.375	0.166667	0.013	0.173716
rs2230342	GPR183	synonymous	chr13	99948178	0.166667	0	0.996	0.113333
rs946837	TMTC4	missense	chr13	101287340	0.0714286	0	0.099	0.24386
rs2281991	ITGBL1	missense	chr13	102366825	0.210526	0.157895	0.67	0.0725309
rs2230854	TPP2	synonymous	chr13	103275386	0.0769231	0	0.582	0.111257
rs17655	BIVM-ERCC5	missense	chr13	103528002	0.2	0.133333	0.012	0.426349
rs4773092	IRS2	synonymous	chr13	110435953	0.0833333	0	0.008	0.0997997
rs3742207	COL4A1	missense	chr13	110818598	0.185185	0.222222	0.05	0.324561
rs7990383	COL4A2	missense	chr13	111111235	0.130435	0.26087	0.013	0.473684
rs9583500	COL4A2	missense	chr13	111121620	0.3	0.1	0.002	0.473684
rs375814	RAB20	synonymous	chr13	111176519	0.12	0.04	0.846	0.0631043
rs4628819	CARS2	synonymous	chr13	111319754	0.3	0.1	0.241	0.356971
rs2296354	ARHGEF7	synonymous	chr13	111870037	0	0.0833333	0.945	0.207234
rs368865	ATP11A	missense	chr13	113479820	0.375	0.1875	0.657	0.101911
rs1320525	ATP11A	synonymous	chr13	113527967	0.333333	0	0.105	0.101911
rs11616795	ATP11A	missense	chr13	113530199	0.272727	0.0909091	0.004	0.101911
rs2302757	CUL4A	missense	chr13	113909339	0.333333	0	0.124	0.0336
rs2260335	TMCO3	missense	chr13	114175032	0.2	0.3	0.017	0.373279
rs7319493	TMCO3	missense	chr13	114175038	0.277778	0.0555556	0	0.373279
rs2274717	RASA3	synonymous	chr13	114780764	0.166667	0	0.004	0.1183
rs8809	CDC16	synonymous	chr13	115030714	0.238095	0.142857	0.5	0.0507132
rs1953552	TTC5	synonymous	chr14	20764585	0.181818	0	0.996	0.101408
rs3093930	PARP2	synonymous	chr14	20824181	0.266667	0	0.835	0.40407
rs938886	TEP1	missense	chr14	20837701	0.1875	0	0.953	0.470968
rs938883	OSGEP	synonymous	chr14	20916958	0.44	0.2	0.917	0.0309051
rs1130409	APEX1	missense	chr14	20925154	0.25	0.166667	0.317	0.142173
rs1049564	PNP	missense	chr14	20940606	0.5	0.625	0.741	0.406746
rs11701	ANG	synonymous	chr14	21162053	0.0909091	0.0909091	0	#N/A
rs1045922	RNASE6	missense	chr14	21250124	0.166667	0.25	0.003	0.395604
rs1060722	TOX4	synonymous	chr14	21960816	0.357143	0.0714286	0.994	0.0195599
rs7617	TOX4	synonymous	chr14	21960969	0.3	0	0.979	0.0195599
rs1139130	METTL3	synonymous	chr14	21967916	0.173913	0.0869565	0.856	0.0762332
rs8572	OXA1L	missense	chr14	23236524	0.5	0	0	0.940043
rs8786	OXA1L	synonymous	chr14	23240328	0.176471	0.0588235	0.294	0.940043
rs1805061	SLC7A7	synonymous	chr14	23248112	0.214286	0.0714286	0.889	0.148479
rs8018462	SLC7A7	synonymous	chr14	23282110	0.153846	0.153846	0.979	0.148479
rs1135641	MRPL52	missense	chr14	23299135	0.15	0	0.001	1.06849
rs1042703	MMP14	missense	chr14	23306048	0.1	0.1	0.982	0.0840787
rs1042704	MMP14	missense	chr14	23312594	0.3125	0.125	0.14	0.0840787
rs2236307	MMP14	synonymous	chr14	23312923	0.3	0	0.791	0.0840787
rs1127066	RBM23	missense	chr14	23371055	0.321429	0.142857	0.982	0.480094
rs2295680	RBM23	synonymous	chr14	23374435	0.384615	0	0.997	0.480094
rs11543947	PSMB5	missense	chr14	23504021	0.272727	0.363636	0.986	0.0511364
rs3811182	ACIN1	missense	chr14	23549785	0.0833333	0	0.185	0.236686
rs7157021	SLC7A8	synonymous	chr14	23598952	0.125	0.208333	0.87	0.122699
rs10131813	HOMEZ	missense	chr14	23745533	0.2	0	0.034	0.643573
rs2231301	BCL2L2	synonymous	chr14	23777099	0.3	0.1	0.936	0.497245
rs2236260	NGDN	synonymous	chr14	23944505	0.416667	0.416667	0.999	0.340996
rs2236261	NGDN	synonymous	chr14	23944514	0.2	0.5	0.998	0.340996
rs12897422	AP1G2	missense	chr14	24033027	0.307692	0.0769231	0.892	0.29623
rs2273946	DHRS4L2	missense	chr14	24458162	0.333333	0.333333	0	0.562392
rs35618680	PCK2	missense	chr14	24572812	0.133333	0.4	0.981	0.0868852
rs3825584	DCAF11	missense	chr14	24587639	0.275862	0.103448	0.986	0.0841751
rs4575	PSME2	synonymous	chr14	24615435	0.380952	0.142857	0.981	0.0699301
rs2273913	RNF31	synonymous	chr14	24617238	0.3	0	0.983	0.147011
rs1885711	REC8	synonymous	chr14	24647814	0.2	0.1	0.016	0.450345
rs11550452	IPO4	missense	chr14	24653523	0.1	0.15	0.999	0.377729
rs10583	TM9SF1	missense	chr14	24662177	0.416667	0	0.719	#N/A
rs2295322	CHMP4A	missense	chr14	24679877	0.304348	0.304348	0.997	0.786736
rs729421	RABGGTA	missense	chr14	24736961	0.206897	0.103448	0.86	0.16141
rs1131941	DHRS1	synonymous	chr14	24760808	0.2	0.2	0.302	0.302215
rs4280164	NOP9	missense	chr14	24771285	0.0555556	0.166667	0.716	0.397463
rs7149586	NFATC4	missense	chr14	24845841	0.1	0.1	0.872	0.356148
rs8017377	NYNRIN	missense	chr14	24883887	0.214286	0.142857	0.065	0.216216
rs17795094	KHNYN	synonymous	chr14	24901433	0.0909091	0.0909091	0.514	0.25972
rs229150	SCFD1	missense	chr14	31099738	0.181818	0.0454545	0.998	0.0682927
rs2273171	STRN3	missense	chr14	31381351	0.105263	0.105263	0.996	0.0837696
rs17097735	HECTD1	synonymous	chr14	31578762	0.461538	0.0769231	0.963	#N/A
rs2273483	HECTD1	synonymous	chr14	31582526	0.222222	0.111111	0.267	#N/A
rs7797	EAPP	synonymous	chr14	34985645	0.333333	0.333333	0.122	0.166403
rs12432539	SNX6	synonymous	chr14	35062312	0.266667	0.0666667	0.981	0.379808
rs2275145	BAZ1A	synonymous	chr14	35242828	0.35	0.1	0.962	0.33241
rs3211139	FAM177A1	synonymous	chr14	35546373	0.375	0.0625	0.678	0.265176
rs11156878	KIAA0391	missense	chr14	35735967	0.214286	0	0.95	0.81903
rs1050851	NFKBIA	synonymous	chr14	35872926	0.384615	0.0769231	0.989	0.0188206
rs1957106	NFKBIA	synonymous	chr14	35873770	0.5	0.0625	0.704	0.0188206
rs33984772	FOXA1	missense	chr14	38060646	0.357143	0.142857	0.981	0.0408719
rs7144658	FOXA1	missense	chr14	38061742	0.375	0.0625	0.967	0.0408719
rs11556216	SEC23A	synonymous	chr14	39517925	0.24	0.12	0.9	0.0223048
rs1061583	PNN	synonymous	chr14	39644498	0.235294	0.0588235	0.998	0.146199
rs11558739	PNN	synonymous	chr14	39648629	0.214286	0	0.995	0.146199
rs1140952	CTAGE5	missense	chr14	39818028	0.181818	0.0909091	0.124	0.239407
rs1060878	CTAGE5	missense	chr14	39818145	0.25	0.0833333	0.671	0.239407
rs9989177	DNAAF2	missense	chr14	50092471	0.333333	0.0416667	0.47	0.347695
rs2227276	SOS2	synonymous	chr14	50585248	0.2	0	0.957	0.111111
rs2229869	SOS2	synonymous	chr14	50616878	0.0909091	0.0909091	0.977	0.111111
rs1060197	ATL1	synonymous	chr14	51057727	0.0909091	0.0909091	0.965	0.213457
rs11376	NIN	synonymous	chr14	51204996	0.133333	0.0666667	0.541	0.268874
rs7161242	TMX1	synonymous	chr14	51716188	0.230769	0.384615	0.861	0.354949
rs2277494	FRMD6	synonymous	chr14	52186972	0.153846	0	0.099	0.0746055
rs17563	BMP4	missense	chr14	54417522	0.111111	0.0555556	0.999	0.0594595
rs15870	DLGAP5	synonymous	chr14	55619311	0.2	0	0.002	0.427989
rs1045002	FBXO34	missense	chr14	55818517	0.464286	0.142857	0.053	0.317287
rs1051858	ARID4A	missense	chr14	58831142	0.166667	0	0.872	0.219114
rs1051860	ARID4A	synonymous	chr14	58838668	0	0.0833333	0.977	0.219114
rs941884	DAAM1	synonymous	chr14	59797235	0	0	0.97	0.0986667
rs1088680	PRKCH	synonymous	chr14	61997226	0.1875	0.3125	0.78	0.310345
rs10151658	SYNE2	missense	chr14	64612858	0.166667	0	0.324	#N/A
rs35648226	SYNE2	synonymous	chr14	64686125	0.0909091	0.0909091	0.152	#N/A
rs2236225	MTHFD1	missense	chr14	64908845	0.347826	0.0869565	0.197	0.408805
rs45512391	ZBTB1	missense	chr14	64988830	0.272727	0.0909091	0.999	0.11368
rs10133411	ZBTB1	synonymous	chr14	64988924	0	0.1	0.995	0.11368
rs2229677	FUT8	synonymous	chr14	66028446	0.3	0	0.995	0.0164948
rs35949016	FUT8	missense	chr14	66136163	0.352941	0	0.997	0.0164948
rs1051533	ZFP36L1	synonymous	chr14	69259662	0.3	0	0.793	#N/A
rs15993	ACTN1	synonymous	chr14	69352230	0.352941	0.117647	0.993	0.0875576
rs61741172	DCAF5	synonymous	chr14	69521345	0.464286	0.142857	0.952	0.142023
rs3211166	EXD2	synonymous	chr14	69703158	0	0	0.607	0.324873
rs8007859	EXD2	missense	chr14	69704553	0.125	0	0.627	0.324873
rs2806034	DCAF4	synonymous	chr14	73422350	0.272727	0	0.83	0.171982
rs12931	ZFYVE1	synonymous	chr14	73440864	0.0833333	0	0.002	0.0442133
rs61987131	ACOT1	missense	chr14	74010331	0.464286	0.607143	0.065	0.302483
rs7494	ACOT2	missense	chr14	74042189	0.333333	0.333333	0.104	0.500606
rs2010070	ACOT4	synonymous	chr14	74061968	0.230769	0.153846	0.257	0.315385
rs11159042	PTGR2	synonymous	chr14	74340797	0.25	0	0.992	0.161922
rs1127392	ZNF410	synonymous	chr14	74388908	0.407407	0.185185	0.995	0.363636
rs8500	COQ6	missense	chr14	74428445	0.208333	0.0416667	0.777	0.152273
rs4148077	ABCD4	missense	chr14	74759477	0.230769	0.0769231	0.889	0.179916
rs862031	LTBP2	synonymous	chr14	74991855	0.0625	0.0625	0.005	0.295047
rs699374	LTBP2	synonymous	chr14	74992800	0	0.0769231	0.013	0.295047
rs2302834	YLPM1	synonymous	chr14	75279395	0.416667	0.333333	0.978	0.170732
rs2230237	DLST	synonymous	chr14	75359670	0.434783	0.0869565	0.39	0.147727
rs13712	MLH3	synonymous	chr14	75483812	0.111111	0.0555556	0.133	0.471154
rs10146482	NEK9	missense	chr14	75574087	0.238095	0.047619	0.849	0.0582524
rs1046117	FOS	synonymous	chr14	75746690	0.307692	0	0.816	0.0886999
rs3625	JDP2	missense	chr14	75904660	0.333333	0.0833333	0.229	0.165289
rs1133834	TTLL5	missense	chr14	76368544	0.0833333	0.25	0.975	0.214715
rs3815550	VASH1	synonymous	chr14	77236380	0.05	0.1	0.997	0.101449
rs879027	IRF2BPL	synonymous	chr14	77492891	0.333333	0.148148	0.928	0.088411
rs7975	GSTZ1	missense	chr14	77793207	0.333333	0.0833333	0.327	0.277279
rs1046428	GSTZ1	missense	chr14	77794283	0.384615	0.230769	0.938	0.277279
rs1061638	AHSA1	synonymous	chr14	77928525	0.4	0.1	0.72	0.038961
rs7250	AHSA1	synonymous	chr14	77935520	0.222222	0.0555556	0.803	0.038961
rs176960	SNW1	synonymous	chr14	78184566	0.47619	0.238095	0.915	0.237347
rs114763	SNW1	synonymous	chr14	78197365	0.384615	0.153846	0.99	0.237347
rs398607	GALC	missense	chr14	88407888	0.037037	0.333333	0.281	0.239063
rs6574978	GPR65	synonymous	chr14	88477413	0	0.25	0.034	0.406048
rs2274736	PTPN21	missense	chr14	88938652	0	0.0588235	0.315	0.107466
rs4811	PSMC1	synonymous	chr14	90730071	0.0909091	0.0454545	0.995	0.037931
rs3737035	NRDE2	missense	chr14	90745422	0.0769231	0.153846	0.013	0.207395
rs754247	TTC7B	synonymous	chr14	91084338	0.111111	0.111111	0.058	0.00978793
rs3742660	TTC7B	synonymous	chr14	91123575	0.0769231	0.153846	0.015	0.00978793
rs4900071	C14orf159	synonymous	chr14	91636395	0.111111	0	0.311	0.325866
rs2295524	C14orf159	missense	chr14	91671124	0.2	0.1	0.146	0.325866
rs17127374	SMEK1	synonymous	chr14	91948043	0.272727	0.0909091	0.977	#N/A
rs61990064	TC2N	synonymous	chr14	92251587	0.294118	0.235294	0.9	0.376147
rs2430347	FBLN5	synonymous	chr14	92347680	0.263158	0.157895	0.703	0.0405063
rs1051340	TRIP11	missense	chr14	92441066	0.269231	0	0.597	0.375566
rs1048755	ATXN3	missense	chr14	92548785	0.210526	0.0526316	0.984	0.18442
rs3818263	NDUFB1	synonymous	chr14	92588002	0.263158	0.0526316	0.001	1.6383
rs3829947	RIN3	missense	chr14	93118038	0.142857	0.0952381	0.954	0.139798
rs3742717	RIN3	missense	chr14	93118668	0.230769	0.0769231	0.023	0.139798
rs9791	LGMN	synonymous	chr14	93170993	0.357143	0.214286	0.686	0.0674789
rs2236264	LGMN	missense	chr14	93199080	0.357143	0.357143	0.059	0.0674789
rs1040835	GOLGA5	missense	chr14	93276654	0.333333	0.222222	0.931	0.31677
rs1056810	DDX24	synonymous	chr14	94524216	0.428571	0.333333	0.966	0.251126
rs4934	SERPINA3	missense	chr14	95080803	0.125	0.0625	0.579	0.677741
rs2230532	VRK1	synonymous	chr14	97321689	0.333333	0	0.8	0.203008
rs34198557	EML1	missense	chr14	100375707	0	0.1	0.917	0.0616046
rs2250718	EML1	missense	chr14	100380948	0.157895	0.105263	0.993	0.0616046
rs3825555	SLC25A29	synonymous	chr14	100759046	0.222222	0.0555556	0.77	0.0188097
rs3742379	SLC25A29	synonymous	chr14	100759277	0.28	0.12	0.355	0.0188097
rs13065	WDR25	synonymous	chr14	100996312	0.277778	0	0.207	0.263256
rs3742424	PPP2R5C	missense	chr14	102391577	0.2	0	0.963	0.334259
rs13749	DYNC1H1	synonymous	chr14	102514227	0.666667	0.0833333	0.24	0.135988
rs6575900	WDR20	synonymous	chr14	102675350	0.2	0.1	0.929	#N/A
rs12590618	ZNF839	synonymous	chr14	102808330	0	0.0769231	0.011	0.684685
rs7012	CINP	synonymous	chr14	102814945	0.333333	0.0833333	0.919	0.258621
rs7011	CINP	missense	chr14	102815042	0.454545	0.136364	0.134	0.258621
rs10149146	TECPR2	missense	chr14	102901201	0.2	0	0.004	0.194861
rs8009219	CDC42BPB	synonymous	chr14	103440473	0.4	0.133333	0.327	0.165953
rs1132339	TNFAIP2	missense	chr14	103593950	0.272727	0.0454545	0.733	0.180491
rs1803283	CKB	synonymous	chr14	103986255	0.0833333	0.0833333	0.997	0.0222058
rs1136165	CKB	synonymous	chr14	103988180	0.375	0.4375	0.996	0.0222058
rs2274268	APOPT1	missense	chr14	104029378	0.32	0.08	0	0.233367
rs861539	XRCC3	missense	chr14	104165753	0.25	0	0.318	0.118062
rs1053419	C14orf2	missense	chr14	104381502	0.307692	0.230769	0.006	0.237695
rs10133301	INF2	synonymous	chr14	105179194	0.6	0.3	0	0.0153792
rs1132975	SIVA1	synonymous	chr14	105222037	0.576923	0.192308	0.873	0.141372
rs1130233	AKT1	synonymous	chr14	105239894	0.428571	0.047619	0.728	0.00918105
rs2582548	KIAA0284	synonymous	chr14	105354293	0.111111	0.111111	0.129	#N/A
rs894039	C14orf79	synonymous	chr14	105461067	0.0769231	0.0769231	0.003	1.09677
rs3803294	CDCA4	synonymous	chr14	105478102	0.166667	0	0.92	0.190536
rs1057744	JAG2	missense	chr14	105617042	0.210526	0.105263	0.763	0.0947334
rs2816606	BTBD6	synonymous	chr14	105716034	0.5	0.15	0.049	0.0329502
rs4983413	MTA1	missense	chr14	105930406	0.277778	0.111111	0.734	0.028731
rs2289818	CYFIP1	synonymous	chr15	22960868	0.5	0.0833333	0.964	0.15724
rs7170637	CYFIP1	missense	chr15	22969232	0.529412	0.117647	0.788	0.15724
rs11263683	NIPA1	missense	chr15	23052632	0	0	0.479	#N/A
rs3816800	ATP10A	missense	chr15	25925094	0	0.173913	0.061	0.11685
rs2076744	ATP10A	missense	chr15	25926179	0.0769231	0.0769231	0.05	0.11685
rs11636232	HERC2	synonymous	chr15	28386626	0	0	0.542	0.103417
rs2229515	TJP1	missense	chr15	30018627	0.105263	0	0.776	0.232283
rs6493352	MTMR10	missense	chr15	31234064	0.0588235	0.0588235	0.648	0.239782
rs1133642	MTMR10	synonymous	chr15	31267147	0.0909091	0.363636	0.963	0.239782
rs4577050	SLC12A6	missense	chr15	34528948	0	0	0.979	0.056926
rs2258704	GOLGA8A	missense	chr15	34675050	0.363636	0.363636	0.001	#N/A
rs147828722	GOLGA8A	missense	chr15	34678911	0.5	0.583333	0.004	#N/A
rs140393253	GOLGA8B	missense	chr15	34820487	0.3125	0.3125	0.022	#N/A
rs4923849	ZNF770	synonymous	chr15	35273620	0.214286	0	0.968	0.392461
rs3751526	SPRED1	synonymous	chr15	38643574	0.384615	0	0.984	0.45098
rs2292305	THBS1	missense	chr15	39880822	0.166667	0.333333	0.985	0.0395928
rs35602605	EIF2AK4	missense	chr15	40308859	0.2	0.333333	0.982	#N/A
rs3207297	EIF2AK4	synonymous	chr15	40313141	0.25	0.125	0.998	#N/A
rs2229690	PLCB2	synonymous	chr15	40590134	0.125	0.25	0.804	0.158317
rs2229312	IVD	synonymous	chr15	40705225	0.153846	0	0.993	0.168981
rs3803357	BAHD1	synonymous	chr15	40751555	0	0	0.92	0.095
rs10152546	C15orf57	missense	chr15	40855210	0.322581	0.16129	0.027	0.424623
rs690347	ZFYVE19	missense	chr15	41105926	0.285714	0.0952381	0.929	0.703796
rs12900702	NDUFAF1	missense	chr15	41679685	0.2	0.25	0.993	#N/A
rs3204853	NDUFAF1	missense	chr15	41689166	0.166667	0.166667	0.868	#N/A
rs1704396	EHD4	synonymous	chr15	42211486	0.285714	0	0.995	0.0184255
rs11549015	EHD4	missense	chr15	42235316	0.4375	0.0625	0.988	0.0184255
rs655427	PLA2G4F	missense	chr15	42434254	0	0	0.017	0.280609
rs1356410	PLA2G4F	missense	chr15	42434837	0.04	0.08	0.884	0.280609
rs1619030	VPS39	synonymous	chr15	42459034	0.375	0.0625	0.977	0.0427807
rs8024732	GANC	missense	chr15	42570718	0.2	0.1	0.015	0.165919
rs12440118	ZFP106	missense	chr15	42744094	0	0.1	0.988	#N/A
rs1060291	SNAP23	synonymous	chr15	42820589	0.448276	0.103448	0.369	0.373762
rs4247543	PPIP5K1	synonymous	chr15	43863658	0.3	0.1	0.902	0.410842
rs1053492	PDIA3	synonymous	chr15	44061802	0.1875	0.125	0.982	0.0487805
rs12702	HYPK	missense	chr15	44093927	0.6	0.2	0.997	0.0567686
rs2228368	MFAP1	synonymous	chr15	44102010	0.545455	0	0.986	0.015674
rs3759871	SPG11	missense	chr15	44943757	0.2	0	0.991	0.430233
rs16939752	DUOX1	missense	chr15	45444133	0	0.4	0.973	0.149182
rs2458236	DUOX1	missense	chr15	45446156	0.0952381	0.0952381	0.94	0.149182
rs1044032	SQRDL	missense	chr15	45968435	0.388889	0.166667	0.966	0.191624
rs34895054	SECISBP2L	missense	chr15	49285001	0.142857	0.714286	0.811	0.0411932
rs11854184	SECISBP2L	missense	chr15	49293194	0.217391	0.26087	0.9	0.0411932
rs17473148	COPS2	synonymous	chr15	49429410	0.583333	0.0833333	0.998	0.419355
rs1055254	GALK2	synonymous	chr15	49620200	0.307692	0	0.976	0.287938
rs11638390	USP8	missense	chr15	50782703	0.214286	0.0714286	0.003	0.179372
rs473357	TRPM7	synonymous	chr15	50867082	0	0.181818	0.993	0.445002
rs2290332	MYO5A	synonymous	chr15	52611451	0.1	0.1	0.125	0.1392
rs9300	RSL24D1	synonymous	chr15	55489065	0.4375	0	0.987	#N/A
rs678892	PIGB	missense	chr15	55632859	0.2	0.0666667	0.979	0.407452
rs501231	CCPG1	synonymous	chr15	55653031	0.454545	0.0909091	0.951	0.256959
rs1620402	CGNL1	missense	chr15	57835903	0.285714	0.357143	0.669	0.245704
rs2069133	MYZAP	synonymous	chr15	57918069	0.0454545	0.363636	0.243	#N/A
rs1062707	POLR2M	synonymous	chr15	58000981	0.55	0.25	0.558	#N/A
rs1446239	RNF111	synonymous	chr15	59347929	0	0	0.991	0.106481
rs2306791	MYO1E	synonymous	chr15	59453384	0.176471	0.0588235	0.846	0.123894
rs2230155	MYO1E	synonymous	chr15	59510189	0.272727	0.0909091	0.792	0.123894
rs1135148	BNIP2	synonymous	chr15	59963488	0.0666667	0.0666667	0.975	0.129082
rs1063100	NARG2	synonymous	chr15	60734697	0.16	0.04	0.972	#N/A
rs10851704	VPS13C	missense	chr15	62202482	0.230769	0	0.983	0.20412
rs1071646	TPM1	synonymous	chr15	63351840	0.434783	0.217391	0.997	0.38558
rs2729835	LACTB	missense	chr15	63433766	0.173913	0.0869565	0.529	0.14375
rs117618017	APH1B	missense	chr15	63569902	0.0833333	0	0.35	0.20696
rs2228517	HERC1	synonymous	chr15	63932513	0	0.0714286	0.995	0.173913
rs1130603	SNX1	synonymous	chr15	64418397	0.291667	0.0416667	0.092	0.12272
rs4776494	TRIP4	synonymous	chr15	64710827	0.333333	0.166667	0.461	0.162338
rs11633399	ZNF609	synonymous	chr15	64962630	0.166667	0	0.985	0.0857741
rs2010875	PLEKHO2	missense	chr15	65157482	0.0769231	0	0.004	0.271829
rs2232762	RASL12	synonymous	chr15	65347405	0	0	0.917	0.0638126
rs11539008	PTPLAD1	synonymous	chr15	65856653	0.214286	0.0714286	0.006	#N/A
rs75178492	VWA9	synonymous	chr15	65877174	0.3	0.1	0.998	0.313178
rs3803412	DIS3L	missense	chr15	66618342	0.117647	0.117647	0.337	0.170435
rs7173826	AAGAB	missense	chr15	67528374	0.16	0.12	0.949	0.0847826
rs3865014	GLCE	missense	chr15	69561518	0.277778	0.0555556	0.001	0.120155
rs1057865	TLE3	synonymous	chr15	70345626	0.52	0.08	0.892	0.0618812
rs934005	UACA	synonymous	chr15	70960068	0	0.0526316	0.172	0.16632
rs3825970	LARP6	synonymous	chr15	71125093	0.0714286	0.142857	0.984	0.0411255
rs2277598	BBS4	missense	chr15	73027478	0.111111	0.111111	0.778	0.262295
rs34149613	ADPGK	missense	chr15	73044863	0.181818	0.181818	0.914	0.0220264
rs8024644	ADPGK	missense	chr15	73052840	0.4	0.7	0.993	0.0220264
rs1131854	NEO1	synonymous	chr15	73564881	0.222222	0	0.928	0.126464
rs1048661	LOXL1	missense	chr15	74219546	0.0909091	0	0.992	0.0567045
rs10851866	STOML1	synonymous	chr15	74277795	0.0625	0.0625	0.715	0.0707339
rs743580	PML	missense	chr15	74328116	0.481481	0.037037	0.023	0.212693
rs5742915	PML	missense	chr15	74336633	0.0833333	0.0833333	0.665	0.212693
rs11854957	ISLR	synonymous	chr15	74467796	0.142857	0.0952381	0.098	0.0806202
rs1052622	ISLR	synonymous	chr15	74467856	0.1	0.1	0.022	0.0806202
rs4886615	ULK3	synonymous	chr15	75131661	0.178571	0.107143	0.322	0.0862434
rs1130741	MPI	synonymous	chr15	75189930	0.333333	0.0740741	0.831	0.447257
rs1873379	C15orf39	missense	chr15	75498744	0.2	0	0.497	0.307377
rs28509789	C15orf39	missense	chr15	75499995	0.44	0.12	0.046	0.307377
rs1128933	MAN2C1	synonymous	chr15	75650836	0.388889	0.166667	0.294	0.224374
rs11547316	SNUPN	synonymous	chr15	75909803	0.166667	0	0.991	#N/A
rs13737	IMP3	synonymous	chr15	75932129	0.518519	0.222222	0.632	#N/A
rs1801591	ETFA	missense	chr15	76578762	0.5	0.2	0.907	0.140845
rs1867780	PEAK1	missense	chr15	77407114	0	0	0.86	0.185383
rs12909704	PEAK1	synonymous	chr15	77450964	0	0	0.294	0.185383
rs11555541	IDH3A	synonymous	chr15	78441769	0.4	0.04	0.956	0.0267686
rs7163689	DNAJA4	synonymous	chr15	78565478	0.0909091	0.227273	0.79	0.170139
rs2280364	WDR61	synonymous	chr15	78585106	0.416667	0.0833333	0.992	0.0879121
rs13180	IREB2	synonymous	chr15	78789488	0.333333	0.0666667	0.953	0.111111
rs8053	PSMA4	synonymous	chr15	78841220	0.263158	0	0.924	#N/A
rs1435163	MORF4L1	synonymous	chr15	79185898	0.615385	0.153846	0.991	0.0575221
rs2230518	RASGRF1	synonymous	chr15	79277511	0	0.047619	0.425	0.105026
rs7257	ST20	missense	chr15	80191343	0.153846	0.384615	0.73	#N/A
rs3826007	BCL2A1	missense	chr15	80263217	0.230769	0.230769	0.019	0.216958
rs11073001	IL16	missense	chr15	81592802	0	0	0.415	0.315301
rs4725	EFTUD1	synonymous	chr15	82443939	0.2	0.133333	0.887	0.394015
rs4842860	C15orf40	missense	chr15	83680287	0.0769231	0.0769231	0.001	0.843143
rs17361375	C15orf40	missense	chr15	83680329	0.2	0.1	0	0.843143
rs11073619	WDR73	missense	chr15	85188839	0.2	0	0.138	0.454237
rs1051168	NMB	missense	chr15	85200520	0.3125	0.3125	0.943	#N/A
rs2241645	ZNF592	synonymous	chr15	85333953	0.25	0.0833333	0.996	0.145242
rs8182086	ZNF592	missense	chr15	85341859	0.0625	0.0625	0.992	0.145242
rs2241268	AKAP13	missense	chr15	86278309	0.3	0.15	0.062	0.51497
rs2614668	AKAP13	missense	chr15	86287867	0.2	0.1	0.126	0.51497
rs3743476	AEN	synonymous	chr15	89169614	0.166667	0.0833333	0.011	0.370749
rs1137166	ISG20	synonymous	chr15	89195526	0.466667	0.133333	0.584	0.0848057
rs2280463	HAPLN3	synonymous	chr15	89421327	0.2	0	0.859	0.0885246
rs1878326	MFGE8	missense	chr15	89450587	0.457143	0.2	0.029	#N/A
rs3087374	POLG	missense	chr15	89859994	0.181818	0.0909091	0.793	0.263359
rs25651	ANPEP	missense	chr15	90335788	0.16	0.52	0.005	0.151403
rs2970357	ZNF710	synonymous	chr15	90623052	0.235294	0.117647	0.525	0.0454859
rs3751655	SEMA4B	missense	chr15	90771750	0.428571	0.25	0.567	0.154253
rs1505936	IQGAP1	synonymous	chr15	91010776	0.291667	0.125	0.983	0.24767
rs8033595	CRTC3	synonymous	chr15	91083353	0	0	0.974	0.181126
rs6226	FURIN	synonymous	chr15	91424574	0.318182	0	0.019	0.0677507
rs11539637	FES	synonymous	chr15	91428290	0.0909091	0	0.332	0.120435
rs2106673	MAN2A2	missense	chr15	91452595	0.173913	0.173913	0.955	0.354079
rs11073964	VPS33B	missense	chr15	91543761	0.12	0	0.829	0.213691
rs2286355	SLCO3A1	synonymous	chr15	92638193	0	0	0.987	0.026738
rs1517618	SLCO3A1	missense	chr15	92647645	0.166667	0.0555556	0.976	0.026738
rs12906163	CHD2	synonymous	chr15	93567864	0.176471	0	0.989	0.108497
rs2130882	ARRDC4	missense	chr15	98513845	0	0.15	0.753	0.112319
rs2229765	IGF1R	missense	chr15	99478225	0	0	0.816	0.0187747
rs325408	MEF2A	synonymous	chr15	100246936	0.5	0.5	0.958	0.310811
rs325400	MEF2A	synonymous	chr15	100252805	0.117647	0.0588235	0.997	0.310811
rs2924835	LRRK1	missense	chr15	101606889	0	0.142857	0.043	0.133129
rs62621400	CHSY1	missense	chr15	101718239	0.1	0.1	0.97	0.0646688
rs675436	TM2D3	synonymous	chr15	102192540	0.375	0.0416667	0.017	0.0738786
rs216598	RHBDF1	synonymous	chr16	108585	0.222222	0.222222	0.781	0.0145161
rs3213508	ITFG3	synonymous	chr16	304514	0.533333	0.133333	0.003	0.219708
rs214252	AXIN1	synonymous	chr16	347184	0.222222	0.0555556	0.039	0.231141
rs1805105	AXIN1	synonymous	chr16	396264	0.352941	0	0.006	0.231141
rs3194151	MRPL28	missense	chr16	420140	0.315789	0	0.077	0.155779
rs2071915	TMEM8A	missense	chr16	426432	0.56	0.28	0	0.129718
rs5841	NME4	synonymous	chr16	450309	0.5	0.363636	0.306	0.0615213
rs11537754	RAB11FIP3	synonymous	chr16	570557	0.133333	0.0666667	0.396	0.0497954
rs11248937	SOLH	synonymous	chr16	603471	0.230769	0.0769231	0.539	#N/A
rs7187227	PIGQ	missense	chr16	632283	0.157895	0.157895	0.43	0.243419
rs7190775	WDR90	missense	chr16	715990	0.333333	0.0666667	0.15	0.353001
rs3177338	RHOT2	missense	chr16	722331	0.454545	0.136364	0.075	0.203215
rs1800992	TPSB2	missense	chr16	1279270	0.421053	0.368421	0.567	0.122359
rs149113013	TPSAB1	missense	chr16	1291622	0.5	0.333333	0.169	0.125459
rs1060284	TPSAB1	missense	chr16	1291941	0.4375	0.6875	0.007	0.125459
rs1132358	BAIAP3	synonymous	chr16	1397815	0	0	0.679	0.256686
rs12926089	CLCN7	missense	chr16	1502857	0.181818	0.181818	0.326	0.0994803
rs2235579	CLCN7	synonymous	chr16	1503879	0.222222	0	0.086	0.0994803
rs2248128	TELO2	missense	chr16	1555589	0.444444	0.0555556	0.157	0.203415
rs2076443	TMEM204	synonymous	chr16	1591962	0	0.0909091	0.457	0.0577889
rs11890	NME3	synonymous	chr16	1820992	0.333333	0.222222	0.067	0.0114051
rs2272977	NUBP2	synonymous	chr16	1838037	0.583333	0.166667	0.955	0.0586493
rs3743852	FAHD1	synonymous	chr16	1877698	0.363636	0	0.858	0.169044
rs1046502	GFER	synonymous	chr16	2035868	0.181818	0	0.085	0.287371
rs36041021	GFER	missense	chr16	2035907	0.307692	0.153846	0.006	0.287371
rs2240691	ZNF598	synonymous	chr16	2048826	0.307692	0	0.535	0.0697674
rs2286469	ZNF598	synonymous	chr16	2049640	0.166667	0	0.024	0.0697674
rs11248905	ZNF598	missense	chr16	2049728	0.363636	0	0	0.0697674
rs11544570	SLC9A3R2	synonymous	chr16	2083358	0.0526316	0.263158	0.004	0.105159
rs1748	TSC2	synonymous	chr16	2138269	0.444444	0.166667	0.733	0.0613333
rs10960	PKD1	missense	chr16	2140680	0.0714286	0.0714286	0.108	0.0497661
rs26862	MLST8	synonymous	chr16	2257105	0.291667	0.0833333	0.988	0.0206943
rs26840	E4F1	synonymous	chr16	2285357	0.227273	0.0454545	0.293	0.0879945
rs323043	ABCA3	synonymous	chr16	2348528	0.0833333	0.0833333	0.211	0.111964
rs2240140	SRRM2	missense	chr16	2812939	0.37931	0.137931	0.749	0.329082
rs8017	TCEB2	missense	chr16	2821573	0.0869565	0.0434783	0.012	0.184814
rs10508	HCFC1R1	missense	chr16	3073240	0.526316	0.105263	0.63	0.226328
rs2244494	CCDC64B	missense	chr16	3079685	0.2	0.2	0.128	0.220676
rs909410	ZNF205	missense	chr16	3165425	0.117647	0	0	0.244644
rs220379	ZNF263	missense	chr16	3339435	0.166667	0.0833333	0	0.164557
rs1137454	NAA60	synonymous	chr16	3533577	0.5	0.25	0.054	0.193828
rs9790	CLUAP1	missense	chr16	3586230	0.153846	0.0769231	0.381	0.151899
rs1136948	TRAP1	missense	chr16	3721773	0.333333	0.25	0.993	0.194812
rs13926	TRAP1	missense	chr16	3724465	0.421053	0	0.001	0.194812
rs2230742	ADCY9	synonymous	chr16	4016676	0.181818	0.0909091	0.971	0.0628821
rs2230739	ADCY9	missense	chr16	4033436	0	0	0.081	0.0628821
rs3810818	VASN	missense	chr16	4432029	0.15	0.05	0.504	0.189961
rs3747579	CORO7	missense	chr16	4445327	0.26087	0.0434783	0.986	#N/A
rs1139653	DNAJA3	missense	chr16	4484396	0.285714	0.214286	0.226	#N/A
rs11553876	ROGDI	synonymous	chr16	4849705	0.357143	0.0714286	0.373	0.00673725
rs8064024	GLYR1	synonymous	chr16	4855279	0.322581	0	0.857	0.0344828
rs1876359	UBN1	synonymous	chr16	4930100	0.214286	0.0357143	0.968	0.226667
rs2037912	PPL	missense	chr16	4933939	0.333333	0.208333	0.919	0.160812
rs7188856	NAGPA	missense	chr16	5075633	0.166667	0.25	0	0.194286
rs1127920	C16orf89	missense	chr16	5097947	0.266667	0	0.621	0.502952
rs1047732	ALG1	synonymous	chr16	5132636	0.235294	0.0588235	0.946	0.253233
rs9745522	ALG1	missense	chr16	5134774	0.615385	0.0769231	0.298	0.253233
rs12928528	FAM86A	synonymous	chr16	5139186	0	0	0.001	#N/A
rs2302607	METTL22	missense	chr16	8729124	0	0.1	0.122	0.291583
rs8097	CARHSP1	synonymous	chr16	8953081	0.391304	0.130435	0.928	0.0436562
rs2279868	EMP2	synonymous	chr16	10631912	0.583333	0	0.639	0.499854
rs4774	CIITA	missense	chr16	11000848	0.0625	0	0.405	0.248282
rs4280262	LITAF	missense	chr16	11647492	0.0909091	0.181818	0.028	0.552395
rs1050068	SNN	synonymous	chr16	11769948	0.272727	0.363636	0.994	#N/A
rs1050069	SNN	synonymous	chr16	11769963	0.117647	0.0588235	0.99	#N/A
rs3190321	TXNDC11	missense	chr16	11773662	0.5	0.4	0.687	0.300153
rs8743	ZC3H7A	synonymous	chr16	11852354	0.285714	0.047619	0.798	0.0622568
rs8052900	RSL1D1	synonymous	chr16	11940390	0.304348	0	0.184	0.400504
rs33657	GSPT1	synonymous	chr16	11969724	0.6	0.05	0.987	0.304156
rs3752426	GSPT1	synonymous	chr16	11981487	0.266667	0.333333	0.997	0.304156
rs3748976	CPPED1	missense	chr16	12897578	0.357143	0.0714286	0.781	0.110994
rs376927814	CPPED1	synonymous	chr16	12897610	0	0.0909091	0.226	0.110994
rs11546303	BFAR	missense	chr16	14742400	0.3	0.2	0.325	0.189427
rs4985162	PDXDC1	missense	chr16	15111218	0.722222	0.666667	0.957	0.220674
rs1135999	NTAN1	missense	chr16	15131962	0.26087	0.347826	0.977	0.114251
rs2071332	C16orf45	synonymous	chr16	15680642	0.0909091	0	0.995	0.0281879
rs16967510	MYH11	missense	chr16	15818842	0.1	0.2	0.547	0.144832
rs16967494	MYH11	missense	chr16	15820863	0.222222	0.222222	0.595	0.144832
rs2230671	ABCC1	synonymous	chr16	16228242	0.470588	0.176471	0.225	#N/A
rs2238472	ABCC6	missense	chr16	16251599	0	0.25	0.951	0.449835
rs200530124	NOMO2	missense	chr16	18511337	0.289474	0.315789	0.001	0.1663
rs11074359	COQ7	missense	chr16	19085298	0.217391	0.130435	0.913	0.284112
rs11541511	SYT17	synonymous	chr16	19195130	0.272727	0	0.987	0.0614152
rs957676	C16orf62	synonymous	chr16	19680546	0.333333	0.0833333	0.707	0.269702
rs7191155	IQCK	missense	chr16	19800213	0.181818	0	0.051	0.518116
rs11074471	THUMPD1	missense	chr16	20748331	0.357143	0.0714286	0.026	0.131617
rs7187522	DCUN1D3	synonymous	chr16	20873767	0	0.1	0.907	#N/A
rs1063087	TMEM159	missense	chr16	21190853	0.470588	0.294118	0.022	0.408486
rs14122	CRYM	synonymous	chr16	21272591	0.25	0.291667	0.755	0.0506757
rs2303186	EEF2K	synonymous	chr16	22262514	0.0714286	0.142857	0.525	0.112936
rs202011711	LOC100132247	missense	chr16	22545865	0.833333	0.888889	0.003	#N/A
rs5723	SCNN1G	synonymous	chr16	23226787	0.0666667	0.133333	0.004	0.0691358
rs238547	SCNN1B	synonymous	chr16	23360199	0.25	0.0833333	0.887	0.0832106
rs1135045	GGA2	missense	chr16	23489711	0.222222	0.111111	0.013	0.445318
rs35586	DCTN5	synonymous	chr16	23677006	0.7	0.1	0.998	0.0387779
rs3729904	PRKCB	synonymous	chr16	24202458	0	0	0.955	0.00815851
rs7593	RBBP6	synonymous	chr16	24583406	0.217391	0.173913	0.02	0.106931
rs2303085	TNRC6A	synonymous	chr16	24834233	0	0	0.993	0.387097
rs1127228	NSMCE1	synonymous	chr16	27238110	0.555556	0.222222	0.942	0.119565
rs17856580	NSMCE1	missense	chr16	27246617	0.411765	0.294118	0.8	0.119565
rs1805010	IL4R	missense	chr16	27356203	0.333333	0.0666667	0.013	0.38172
rs2228248	GTF3C1	missense	chr16	27472772	0.333333	0.0666667	0.028	0.184588
rs205384	XPO6	synonymous	chr16	28123226	0.4	0	0.991	0.183146
rs201530697	EIF3C	synonymous	chr16	28402179	0.4	0.9	0.991	0.0101246
rs180743	APOBR	missense	chr16	28507644	0	0.0869565	0.649	0.687728
rs11401	CCDC101	synonymous	chr16	28602991	0.133333	0.133333	0.993	#N/A
rs1059491	SULT1A2	missense	chr16	28603655	0.380952	0.52381	0.624	0.131667
rs141581853	SULT1A2	missense	chr16	28603721	0.5	0.9	0.908	0.131667
rs1042028	SULT1A1	missense	chr16	28617514	0.428571	0.642857	0.576	0.108075
rs7498665	SH2B1	missense	chr16	28883241	0.16	0.08	0.987	0.181373
rs4788114	SPNS1	synonymous	chr16	28995145	0.2	0.3	0.977	0.0918775
rs1131543	LAT	synonymous	chr16	28997997	0.133333	0.0666667	0.04	#N/A
rs2303255	QPRT	missense	chr16	29706444	0.166667	0.0833333	0.45	0.14145
rs11649499	SEZ6L2	missense	chr16	29908433	0.181818	0	0.05	0.204771
rs3814883	TAOK2	synonymous	chr16	29994922	0.133333	0.133333	0.402	0.0821566
rs11864149	TAOK2	missense	chr16	29999225	0.2	0.133333	0.027	0.0821566
rs1132812	CORO1A	synonymous	chr16	30198151	0.24	0.04	0.752	0.0450958
rs8049108	TBC1D10B	synonymous	chr16	30376486	0.157895	0.105263	0.993	0.117342
rs2230433	ITGAL	missense	chr16	30518041	0	0.190476	0.849	0.247396
rs10871453	ZNF768	missense	chr16	30536918	0.3	0.05	0.628	0.105416
rs3747481	PRR14	missense	chr16	30666367	0.315789	0.105263	0.994	0.484472
rs9938550	HSD3B7	missense	chr16	30999142	0.35	0.05	0.027	0.121365
rs14235	BCKDK	synonymous	chr16	31121793	0.285714	0	0.962	0.088634
rs741810	FUS	synonymous	chr16	31193942	0.294118	0.176471	0.981	0.281947
rs1052352	FUS	synonymous	chr16	31195279	0.363636	0.272727	0.971	0.281947
rs1143680	ITGAM	missense	chr16	31289396	0	0	0.066	#N/A
rs1143682	ITGAM	synonymous	chr16	31336719	0.2	0.1	0	#N/A
rs1143678	ITGAM	missense	chr16	31343005	0.0625	0.0625	0.071	#N/A
rs2230424	ITGAX	missense	chr16	31367318	0	0.2	0.706	#N/A
rs2230429	ITGAX	missense	chr16	31374535	0.333333	0.333333	0.965	#N/A
rs17289102	ADCY7	synonymous	chr16	50342658	0.0625	0.0625	0.516	0.0714586
rs1062348	BRD7	synonymous	chr16	50368663	0.3	0.2	0.49	0.127103
rs2066852	CYLD	synonymous	chr16	50827518	0.25	0.0833333	0.793	0.254335
rs9925256	TOX3	synonymous	chr16	52473263	0.307692	0	0.143	0.0916667
rs3743771	CHD9	missense	chr16	53358439	0.142857	0.0714286	0.734	0.0734127
rs17800727	RBL2	missense	chr16	53481010	0.214286	0	0.979	#N/A
rs1126960	IRX3	missense	chr16	54318172	0.263158	0.157895	0.997	0.0580357
rs14070	MMP2	synonymous	chr16	55536727	0	0.181818	0.997	0.0121212
rs837550	LPCAT2	missense	chr16	55562466	0.142857	0.142857	0.272	0.243094
rs12149366	CES1	missense	chr16	55866934	0.5	0.666667	0.002	0.385666
rs1827210	MT1M	missense	chr16	56667282	0.277778	0.222222	0.202	#N/A
rs11640851	MT1A	missense	chr16	56673227	0.181818	0.454545	0.005	#N/A
rs8052394	MT1A	missense	chr16	56673828	0.166667	0.583333	0.004	#N/A
rs1138295	NUP93	synonymous	chr16	56873495	0.263158	0.105263	0.992	0.292251
rs2217332	HERPUD1	missense	chr16	56969148	0.916667	0.583333	0.784	0.194444
rs289723	NLRC5	missense	chr16	57080528	0.25	0.0833333	0.001	0.397552
rs4937	POLR2C	synonymous	chr16	57499902	0.461538	0.0769231	0.986	#N/A
rs28446687	CCDC102A	missense	chr16	57555076	0	0	0.369	0.0238429
rs1801257	GPR56	missense	chr16	57689385	0.384615	0.307692	0	#N/A
rs1801255	GPR56	missense	chr16	57689805	0.272727	0.0909091	0.811	#N/A
rs1376041	GPR56	synonymous	chr16	57689883	0.454545	0	0.69	#N/A
rs2965798	KATNB1	synonymous	chr16	57786711	0.0833333	0	0.905	0.0657071
rs2967172	KIFC3	synonymous	chr16	57795394	0.333333	0.190476	0.864	0.177575
rs16959641	USB1	missense	chr16	58054099	0.384615	0	0.718	0.218418
rs867583	NDRG4	missense	chr16	58542901	0	0	0.599	0.0360934
rs42945	NDRG4	synonymous	chr16	58545426	0	0	0.73	0.0360934
rs11540994	CNOT1	synonymous	chr16	58575489	0.538462	0.153846	0.983	0.157598
rs246258	CNOT1	synonymous	chr16	58579274	0.357143	0.0714286	0.985	0.157598
rs30842	GOT2	missense	chr16	58743454	0.6	0.08	0.975	0.126679
rs35195	CDH11	missense	chr16	65025718	0.238095	0.190476	0.979	0.051458
rs16956504	CDH5	missense	chr16	66432381	0	0.0909091	0.989	0.0611285
rs1049970	CDH5	missense	chr16	66432423	0.105263	0.0526316	0.055	0.0611285
rs12923138	ELMO3	missense	chr16	67233266	0.166667	0.0833333	0.945	0.13506
rs61744916	FAM65A	missense	chr16	67578257	0.272727	0.363636	0.983	0.445275
rs6979	ACD	missense	chr16	67691668	0.266667	0.1	0.808	0.530914
rs8060686	EDC4	synonymous	chr16	67911517	0.173913	0	0.119	0.0819022
rs20549	PSMB10	synonymous	chr16	67969930	0.466667	0.133333	0.189	0.10681
rs13816	DDX28	synonymous	chr16	68055495	0.368421	0.105263	0.241	0.442623
rs11555011	DUS2L	synonymous	chr16	68088485	0.214286	0	0.868	#N/A
rs3743739	PLA2G15	synonymous	chr16	68293320	0.222222	0.166667	0.873	0.113872
rs1131933	PRMT7	synonymous	chr16	68389772	0.285714	0	0.002	0.439702
rs1177648	ZFP90	synonymous	chr16	68598007	0	0	0.057	#N/A
rs1126933	CDH3	missense	chr16	68721533	0.375	0	0.491	0.186069
rs1801552	CDH1	synonymous	chr16	68857441	0.333333	0.166667	0	0.504598
rs2232228	HAS3	synonymous	chr16	69143577	0.0909091	0.0909091	0.984	0.020336
rs1127231	VPS4A	synonymous	chr16	69354963	0.25	0.05	0.949	0.01001
rs34661695	CYB5B	synonymous	chr16	69493004	0.4375	0.0625	0.538	0.203782
rs1800566	NQO1	missense	chr16	69745145	0.0909091	0.545455	0.986	0.325321
rs3811348	NOB1	missense	chr16	69782855	0.470588	0.117647	0.285	0.50826
rs1983016	WWP2	synonymous	chr16	69970329	0.411765	0	0.527	0.0620915
rs3748389	WWP2	synonymous	chr16	69973825	0.384615	0.307692	0.99	0.0620915
rs62050978	PDPR	missense	chr16	70182390	0.454545	0.272727	0.987	0.0720268
rs4081753	AARS	synonymous	chr16	70287177	0.625	0.5625	0.623	0.198509
rs2070203	AARS	synonymous	chr16	70303580	0.4	0	0.937	0.198509
rs1134074	DDX19A	synonymous	chr16	70395387	0.428571	0.285714	0.229	#N/A
rs11054	COG4	synonymous	chr16	70515355	0.521739	0.0869565	0.992	0.0677765
rs12909	SF3B3	synonymous	chr16	70602221	0.6875	0.25	0.927	#N/A
rs8046424	IL34	missense	chr16	70690989	0	0.545455	0.44	0.663653
rs2278983	VAC14	synonymous	chr16	70726795	0.304348	0.0869565	0.993	0.0304233
rs904763	AP1G1	missense	chr16	71773190	0.214286	0.214286	0.98	0.429477
rs1049794	IST1	synonymous	chr16	71950450	0.6	0.1	0.938	0.172566
rs2074626	DHX38	synonymous	chr16	72139184	0.363636	0.181818	0.218	0.0268873
rs9945	GLG1	synonymous	chr16	74490556	0.5	0.4375	0.981	0.260732
rs2303275	GLG1	synonymous	chr16	74499589	0.75	0.166667	0.996	0.260732
rs4887772	GLG1	synonymous	chr16	74537591	0.5	0	0.998	0.260732
rs14308	WDR59	synonymous	chr16	74920191	0.307692	0.0769231	0.377	0.0387289
rs3743613	BCAR1	synonymous	chr16	75269534	0.545455	0.0909091	0.001	0.378209
rs1035539	BCAR1	missense	chr16	75276775	0.190476	0	0.115	0.378209
rs6624	CFDP1	synonymous	chr16	75327916	0.384615	0.230769	0.921	0.0903614
rs2232504	MON1B	synonymous	chr16	77228866	0.105263	0.105263	0.79	0.211091
rs1127390	CMC2	missense	chr16	81010073	0.433333	0.133333	0.007	0.357367
rs1071644	PLCG2	synonymous	chr16	81971403	0	0.0526316	0.977	0.0960265
rs2303262	MPHOSPH6	missense	chr16	82203758	0.583333	0.416667	0.561	0.0903522
rs1048612	CDH13	synonymous	chr16	83817019	0	0.6	0	0.0556522
rs12933523	MBTPS1	synonymous	chr16	84115393	0.294118	0.176471	0.922	0.0225443
rs3743631	MBTPS1	synonymous	chr16	84115483	0.5	0.1875	0.991	0.0225443
rs4378600	HSDL1	missense	chr16	84158248	0.214286	0	0.401	0.0852601
rs2230131	TAF1C	missense	chr16	84212779	0.2	0	0.002	0.33704
rs2230129	TAF1C	missense	chr16	84213434	0.272727	0	0.214	0.33704
rs12933084	WFDC1	missense	chr16	84360533	0.111111	0.222222	0.159	0.344456
rs247897	ATP2C2	missense	chr16	84476200	0.173913	0.173913	0.277	0.288795
rs1862792	USP10	missense	chr16	84778685	0.375	0.0625	0.254	0.207192
rs12932018	USP10	synonymous	chr16	84796603	0.2	0.1	0.389	0.207192
rs721005	CRISPLD2	missense	chr16	84906098	0.0625	0	0.084	0.0869888
rs7195377	ZDHHC7	synonymous	chr16	85009970	0.4	0.1	0.145	0.266458
rs9940601	GSE1	synonymous	chr16	85706047	0.375	0	0.225	0.0803839
rs1053328	GINS2	synonymous	chr16	85711860	0.583333	0	0.58	0.0703654
rs8052064	IRF8	synonymous	chr16	85945231	0.1	0.2	0.034	0.0912162
rs2303771	KLHDC4	missense	chr16	87788864	0.3125	0.25	0.048	0.155653
rs899728	ZC3H18	synonymous	chr16	88644005	0.636364	0.0909091	0.025	0.0864041
rs1049254	CYBA	missense	chr16	88709828	0.346154	0.692308	0.001	0.0465167
rs2279258	MVD	synonymous	chr16	88724347	0.357143	0.0714286	0.146	0.118915
rs2306049	RNF166	synonymous	chr16	88767769	0.235294	0	0.796	0.20514
rs8059048	CTU2	missense	chr16	88781040	0.272727	0.0909091	0.048	0.136334
rs1058158	CTU2	missense	chr16	88781614	0.125	0.0625	0.009	0.136334
rs1803382	PIEZO1	missense	chr16	88783100	0.314286	0.171429	0.91	0.122422
rs2303271	GALNS	synonymous	chr16	88884466	0.4	0.333333	0.689	0.0826757
rs3743979	ACSF3	missense	chr16	89180883	0.357143	0.0714286	0.002	0.359569
rs12447947	ACSF3	synonymous	chr16	89199651	0.1875	0.25	0.053	0.359569
rs61732365	SLC22A31	missense	chr16	89265087	0.3	0.2	0.21	0.310606
rs74640353	SLC22A31	missense	chr16	89265101	0.363636	0.0909091	0.09	0.310606
rs2279348	ANKRD11	missense	chr16	89350038	0.3125	0.125	0	0.145631
rs12960	SPG7	missense	chr16	89620328	0.0769231	0	0.586	0.0851342
rs12920315	VPS9D1	synonymous	chr16	89777761	0.153846	0	0.912	0.518536
rs6500437	ZNF276	synonymous	chr16	89789898	0	0	0.673	0.0997151
rs4785755	CENPBD1	missense	chr16	90037828	0.5	0	0.026	#N/A
rs868045	GAS8	synonymous	chr16	90102835	0.176471	0.0588235	0.149	0.0519878
rs2075443	VPS53	synonymous	chr17	465775	0.307692	0	0.96	0.0379816
rs7813	GEMIN4	missense	chr17	648186	0.304348	0.217391	0.38	0.186736
rs2229075	CRK	synonymous	chr17	1359363	0.272727	0	0.977	0.089172
rs9905106	MYO1C	missense	chr17	1373518	0.529412	0.176471	0.215	0.0960031
rs2230463	PITPNA	synonymous	chr17	1456318	0.666667	0.166667	0.998	0.108626
rs12953268	SLC43A2	synonymous	chr17	1494567	0.347826	0.26087	0.374	0.0705479
rs36108564	SCARF1	missense	chr17	1538669	0	0	0.015	0.208902
rs34849297	SCARF1	missense	chr17	1540106	0	0.0714286	0.986	0.208902
rs2272011	SCARF1	missense	chr17	1542190	0.117647	0.117647	0	0.208902
rs57207396	WDR81	missense	chr17	1630208	0.214286	0	0.832	0.0702963
rs1057335	SERPINF2	missense	chr17	1657653	0.2	0.4	0.787	0.208989
rs1136287	SERPINF1	missense	chr17	1673276	0.125	0.333333	0.243	0.082012
rs6828	SERPINF1	synonymous	chr17	1680002	0.4	0.2	0.939	0.082012
rs5030755	RPA1	missense	chr17	1782952	0.5	0	0.41	0.341243
rs2230931	RPA1	synonymous	chr17	1795180	0.615385	0.307692	0.966	0.341243
rs1131600	DPH1	missense	chr17	1940232	0.277778	0.111111	0.423	0.32138
rs35394823	DPH1	missense	chr17	1943880	0.2	0.2	0.625	0.32138
rs903160	SMG6	missense	chr17	2091765	0.230769	0.230769	0.992	0.536428
rs1885987	SMG6	missense	chr17	2203025	0.3	0.3	0.885	0.536428
rs2248821	SGSM2	missense	chr17	2268311	0.2	0.05	0.997	0.267998
rs2302199	KIAA0664	synonymous	chr17	2595964	0.416667	0.0833333	0.899	#N/A
rs11078312	KIAA0664	missense	chr17	2600186	0.125	0	0.988	#N/A
rs2873624	CTNS	missense	chr17	3563963	0.2	0.133333	0.012	0.144928
rs2976230	ITGAE	missense	chr17	3631241	0.1	0	0.003	#N/A
rs887387	ATP2A3	synonymous	chr17	3828702	0.454545	0.227273	0.1	0.136364
rs781831	ZZEF1	missense	chr17	3947644	0.222222	0.0555556	0.401	0.137887
rs3887815	ALOX15	synonymous	chr17	4541560	0.1	0.4	0.841	0.254581
rs9436	PELP1	missense	chr17	4574751	0.357143	0.0714286	0.822	0.552075
rs3862485	PELP1	synonymous	chr17	4575283	0.666667	0.166667	0.062	0.552075
rs1045280	ARRB2	synonymous	chr17	4622638	0.545455	0.318182	0.769	0.0559585
rs2277680	CXCL16	missense	chr17	4638563	0.8	0.2	0.003	1.72381
rs4790706	VMO1	missense	chr17	4689572	0.136364	0.181818	0.004	0.48891
rs3169950	PSMB6	synonymous	chr17	4699552	0.483871	0.16129	0.502	0.101942
rs1052748	PLD2	missense	chr17	4720469	0.347826	0.173913	0.149	0.269137
rs11556635	MINK1	missense	chr17	4796286	0.235294	0.882353	0.987	0.0869176
rs238234	CAMTA2	missense	chr17	4883818	0.181818	0.0909091	0.071	0.436538
rs346828	KIF1C	synonymous	chr17	4926882	0.65	0	0.506	0.077597
rs2641256	SCIMP	synonymous	chr17	5126674	0.1875	0.125	0.913	0.36382
rs2585271	SCIMP	synonymous	chr17	5126689	0	0.181818	0.58	0.36382
rs14231	NUP88	synonymous	chr17	5294976	0.55	0.25	0.582	0.204694
rs12761	RPAIN	missense	chr17	5326145	0.5	0.272727	0.058	0.709268
rs2301582	NLRP1	missense	chr17	5436263	0.0833333	0.25	0.006	0.766238
rs2271231	XAF1	synonymous	chr17	6663895	0.15	0.15	0.009	0.549701
rs14309	C17orf49	synonymous	chr17	6919093	0.666667	0.0833333	0.998	0.108614
rs90951	CLEC10A	missense	chr17	6981397	0.05	0.25	0.013	0.83995
rs967186367	ACADVL	synonymous	chr17	7123830	0.714286	0.428571	0.003	0.469191
rs222837	DVL2	synonymous	chr17	7132556	0.428571	0.214286	0.983	0.0521376
rs414206	CTDNEP1	synonymous	chr17	7154534	0.608696	0.0869565	0.994	#N/A
rs2521988	ELP5	missense	chr17	7155861	0.375	0.125	0.001	0.368627
rs4562	CLDN7	missense	chr17	7163739	0.111111	0.0555556	0.192	0.392216
rs2292064	GPS2	synonymous	chr17	7217463	0.535714	0.428571	0.902	0.700753
rs1127440	NEURL4	synonymous	chr17	7221385	0.0909091	0	0.244	0.0390625
rs4796407	ACAP1	synonymous	chr17	7245371	0.1	0.2	0.458	0.334457
rs3744549	PLSCR3	missense	chr17	7293715	0.421053	0.157895	0.015	#N/A
rs34914463	ZBTB4	missense	chr17	7366619	0.272727	0.0909091	0.99	0.483773
rs871990	ZBTB4	missense	chr17	7366651	0.3125	0	0.509	0.483773
rs55931722	POLR2A	synonymous	chr17	7416599	0.625	0.9375	0.063	#N/A
rs62059804	TNFSF12-TNFSF13	synonymous	chr17	7453505	0.28	0.04	0.994	0.233115
rs3803798	TNFSF12	synonymous	chr17	7460517	0.333333	0.148148	0.091	#N/A
rs3803800	TNFSF13	missense	chr17	7462969	0.454545	0.181818	0.996	#N/A
rs858520	SAT2	synonymous	chr17	7530271	0.541667	0.5	0.178	0.666667
rs1042522	TP53	missense	chr17	7579472	0.272727	0.181818	0.002	0.282383
rs12939056	KDM6B	synonymous	chr17	7754993	0.294118	0	0.998	0.162698
rs8522	LSMD1	missense	chr17	7760704	0.363636	0.0454545	0.581	#N/A
rs11650083	CNTROB	missense	chr17	7847955	0.36	0.16	0.01	0.263374
rs4792147	ALOX15B	missense	chr17	7951819	0.230769	0.307692	0.445	0.201835
rs2585405	PER1	missense	chr17	8046772	0.272727	0.818182	0.003	0.151515
rs3027178	PER1	synonymous	chr17	8053085	0.4	0	0.582	0.151515
rs3826543	CTC1	missense	chr17	8132763	0.0769231	0	0.002	0.380028
rs871841	ARHGEF15	missense	chr17	8216468	0	0.0909091	0.13	0.165517
rs3744647	ARHGEF15	synonymous	chr17	8224276	0	0	0.076	0.165517
rs11374	MYH10	synonymous	chr17	8416901	0.321429	0.285714	0.992	#N/A
rs11650737	PIK3R5	missense	chr17	8792171	0	0	0.87	0.164059
rs9893664	STX8	synonymous	chr17	9395231	0.333333	0.0833333	0.987	0.0871041
rs1133295	STX8	synonymous	chr17	9471711	0.2	0.1	0.997	0.0871041
rs17339499	GAS7	missense	chr17	9846521	0	0	0.939	0.194514
rs4792311	ELAC2	missense	chr17	12915009	0.32	0.28	0.003	0.424025
rs2072279	COX10	missense	chr17	13980350	0.1	0	0.996	0.430532
rs759201467	FAM18B2	missense	chr17	15457087	0.222222	0.111111	0.703	#N/A
rs1060903	TRIM16	missense	chr17	15531942	0.5	0.227273	0.007	#N/A
rs14039	TRPV2	synonymous	chr17	16336992	0.0434783	0	0.43	0.513104
rs3744137	MPRIP	missense	chr17	17046024	0.551724	0.103448	0.007	#N/A
rs3182911	COPS3	synonymous	chr17	17168164	0.518519	0.148148	0.99	0.180328
rs1242489	MED9	synonymous	chr17	17394611	0.0909091	0.0909091	0.186	0.147436
rs7946	PEMT	missense	chr17	17409560	0.3125	0.0625	0.114	0.17344
rs897453	PEMT	missense	chr17	17425631	0.391304	0.0434783	0.207	0.17344
rs3818717	RAI1	synonymous	chr17	17707105	0.157895	0.0526316	0.987	0.0822259
rs4584886	LRRC48	missense	chr17	17896205	0.1	0.1	0.69	0.525943
rs2230316	DRG2	synonymous	chr17	17997209	0.296296	0.111111	0.897	0.0114723
rs11078411	ALKBH5	synonymous	chr17	18088094	0.25	0.0625	0.988	0.145349
rs7498	FLII	synonymous	chr17	18148485	0.411765	0.117647	0.885	0.0472727
rs2230154	TOP3A	synonymous	chr17	18193941	0	0.0909091	0.928	0.348341
rs1979277	SHMT1	missense	chr17	18232096	0.227273	0.136364	0.247	0.14158
rs8075739	TRIM16L	missense	chr17	18630995	0.615385	0.153846	0.168	#N/A
rs761645518	TRIM16L	missense	chr17	18638760	0.272727	0.0909091	0.043	#N/A
rs61075345	FAM18B1	missense	chr17	18694277	0.642857	0.571429	0.153	#N/A
rs8080471	FAM18B1	synonymous	chr17	18702220	0.4	0.3	0.394	#N/A
rs4393623	PRPSAP2	synonymous	chr17	18775900	0.380952	0.0952381	0.741	0.527778
rs7216	ALDH3A2	synonymous	chr17	19578873	0.625	0.458333	0.954	0.240458
rs2228100	ALDH3A1	missense	chr17	19642952	0.2	0.2	0.652	0.211813
rs203462	AKAP10	missense	chr17	19812541	0.409091	0.0909091	0.79	0.208431
rs11541311	USP22	synonymous	chr17	20911204	0.75	0	0.803	0.184992
rs2291037	USP22	synonymous	chr17	20924523	0.411765	0.294118	0.963	0.184992
rs2230435	MAP2K3	synonymous	chr17	21204266	0.4375	0.125	0.992	0.20856
rs6561	WSB1	missense	chr17	25628820	0.307692	0.115385	0.158	0.12
rs2293181	KSR1	synonymous	chr17	25909850	0.1	0.1	0.02	0.0685602
[truncated: 2,891 more rows]
