# Supplementary material for: Natural Selection on Exonic SNPs Shapes Allelic Expression Imbalance (AEI) Adaptability in Lung Cancer Progression
Source: Front Genet. 2020 Jun 24;11:665. doi: 10.3389/fgene.2020.00665 (PMC7327089; doi:10.3389/fgene.2020.00665)
Supplement: Supplementary file 13 [file Table_4.XLS]

## Sheet: AEI_site_conservation_EBI
rs#	Gene	Chromosome	Postion	Variant_Classification	AEI_Frequency_Tumor	AEI_Frequency_Adjacent	PhastCons	dN/dS
rs2272757	NOC2L	chr1	881627	synonymous	0.296296	0.222222	0.035	0.275355
rs1921	ISG15	chr1	949608	missense	0.285714	0.357143	0.152	0.175601
rs17568	TNFRSF4	chr1	1147422	synonymous	0	0.0625	0.026	0.298757
rs10907179	CPSF3L	chr1	1254841	synonymous	0.526316	0.473684	0.997	0.141451
rs9792879	ATAD3B	chr1	1431165	missense	0.54	0.66	0.022	#N/A
rs12729295	SLC35E2B	chr1	1599812	missense	0.394737	0.421053	0.212	0.253854
rs2072923	SLC35E2B	chr1	1599888	synonymous	0.444444	0.555556	0.507	0.253854
rs874516	CDK11A	chr1	1635004	synonymous	0.277778	0.0555556	0.027	0.157473
rs200982240	CDK11A	chr1	1638925	missense	0.1875	0.25	0.381	0.157473
rs1059831	CDK11B	chr1	1650845	missense	0.789474	0.815789	0.999	0.129956
rs1059832	CDK11B	chr1	1653093	missense	0.464286	0.714286	0.597	0.129956
rs61777509	SLC35E2	chr1	1666175	missense	0.465116	0.325581	0.342	#N/A
rs7407	NADK	chr1	1684472	synonymous	0.631579	0.421053	0.989	0.216595
rs4751	NADK	chr1	1686040	missense	0.413793	0.482759	0	0.216595
rs1878745	PRKCZ	chr1	1991014	synonymous	0.181818	0.318182	0.041	0.319295
rs2494620	PANK4	chr1	2441358	missense	0.157895	0.157895	0.006	0.0249858
rs4870	TNFRSF14	chr1	2488153	missense	0.153846	0.384615	0.009	0.47848
rs2185639	ARHGEF16	chr1	3389727	missense	0.315789	0.0526316	0.441	0.0850123
rs2821008	MEGF6	chr1	3421897	missense	0.2	0.333333	0.337	0.265258
rs2296034	WRAP73	chr1	3551792	synonymous	0.05	0.1	0.98	0.303967
rs2253143	LRRC47	chr1	3703710	synonymous	0.225806	0.225806	0.037	0.45674
rs2275831	CEP104	chr1	3745924	missense	0.318182	0	0.607	0.19914
rs2229002	KCNAB2	chr1	6158562	synonymous	0.121212	0.121212	0.76	#N/A
rs12735670	GPR153	chr1	6313938	synonymous	0	0	0.025	0.0726829
rs2232460	KLHL21	chr1	6659505	synonymous	0.16	0.08	0.929	0.00791452
rs3174820	THAP3	chr1	6693097	missense	0.166667	0.0666667	0.005	0.290112
rs200458	DNAJC11	chr1	6704635	synonymous	0.205882	0.205882	0.837	0.0418605
rs17031614	PER3	chr1	7887605	synonymous	0.291667	0.125	0.014	0.452427
rs6688832	H6PD	chr1	9323910	missense	0.0909091	0.151515	0.017	0.114234
rs9435243	SPSB1	chr1	9416151	synonymous	0.36	0.28	0.545	0.0130081
rs3795309	SPSB1	chr1	9416346	synonymous	0.227273	0.136364	0.655	0.0130081
rs7550295	CLSTN1	chr1	9804693	missense	0.294118	0	0.014	0.0671296
rs2273299	UBE4B	chr1	10218439	synonymous	0.111111	0.111111	0.987	0.0337423
rs12375	PEX14	chr1	10596341	synonymous	0.153846	0.153846	0.992	0.0501433
rs13616	SRM	chr1	11114940	synonymous	0.304348	0.0434783	0.673	0.0076157
rs1130683	EXOSC10	chr1	11132217	synonymous	0.272727	0.272727	0.904	0.125984
rs3125818	FBXO6	chr1	11728894	missense	0.2	0.15	0.042	0.156701
rs1801133	MTHFR	chr1	11856378	missense	0.105263	0.0526316	0.116	0.102334
rs3795408	KIAA2013	chr1	11983206	synonymous	0.227273	0.272727	0.326	0.024463
rs7551175	PLOD1	chr1	12009956	missense	0.25	0.15	0.965	0.241158
rs2295283	MIIP	chr1	12082926	missense	0.307692	0.0769231	0.21	0.51143
rs1061622	TNFRSF1B	chr1	12252955	missense	0.210526	0.105263	0.905	0.150037
rs2275875	DHRS3	chr1	12638964	synonymous	0.222222	0.296296	0.707	0.0147835
rs355025	PDPN	chr1	13910417	synonymous	0.0571429	0.171429	0.053	0.309902
rs1203651	PRDM2	chr1	14109114	synonymous	0.136364	0.227273	0.097	0.173228
rs3820065	TMEM51	chr1	15541607	synonymous	0.142857	0.333333	0.936	0.0478299
rs1052576	CASP9	chr1	15832543	missense	0.130435	0.130435	0.007	0.35618
rs10927851	FBLIM1	chr1	16096934	missense	0.25	0.208333	0.994	0.480474
rs7417535	UQCRHL	chr1	16133987	missense	0.461538	0.461538	0.156	3.57471
rs848210	SPEN	chr1	16259813	missense	0.214286	0.285714	0.181	0.174727
rs848217	ZBTB17	chr1	16272250	synonymous	0.117647	0.294118	0.41	0.0337323
rs761422	MFAP2	chr1	17301780	synonymous	0.173913	0.478261	0.617	0.290514
rs3170740	ATP13A2	chr1	17312743	missense	0.208333	0.125	0.046	0.180118
rs3738815	ATP13A2	chr1	17314702	synonymous	0.352941	0.117647	0.73	0.180118
rs942457	RCC2	chr1	17739586	synonymous	0.285714	0.0952381	0.999	#N/A
rs12584	UBR4	chr1	19413261	missense	0.28125	0.28125	0.998	0.0360206
rs709682	EMC1	chr1	19565338	missense	0.352941	0.176471	0.893	0.0727513
rs709683	EMC1	chr1	19565344	missense	0.409091	0.0454545	0.804	0.0727513
rs1042380	MRTO4	chr1	19584004	synonymous	0.409091	0.0909091	0.867	0.0794148
rs1737428	MINOS1	chr1	19950062	synonymous	0.769231	0.846154	0.482	#N/A
rs1043424	PINK1	chr1	20977000	missense	0.325	0.3	0.98	0.163546
rs4704	DDOST	chr1	20982631	synonymous	0.347826	0.304348	0.977	0.292655
rs631357	KIF17	chr1	20992819	missense	0.117647	0.352941	0.068	#N/A
rs2229450	ECE1	chr1	21573722	synonymous	0.444444	0.333333	0.725	0.0495107
rs3200254	ALPL	chr1	21894735	missense	0.363636	0.363636	0.5	0.132867
rs2275363	RAP1GAP	chr1	21940555	missense	0.243243	0.135135	0.989	0.116826
rs10917042	USP48	chr1	22109370	synonymous	0.142857	0.107143	0.995	0.122727
rs881646	ZBTB40	chr1	22852715	synonymous	0.171429	0.0857143	0.248	0.362949
rs172378	C1QA	chr1	22965438	synonymous	0.72	0.04	0.002	#N/A
rs15940	C1QC	chr1	22970642	synonymous	0.625	0.0625	0.989	0.207176
rs2849028	ZNF436	chr1	23688933	synonymous	0.285714	0.0952381	0.998	0.0243902
rs2076345	TCEB3	chr1	24083494	synonymous	0.37037	0.185185	0.268	0.184584
rs719400	HMGCL	chr1	24134721	synonymous	0.269231	0.0769231	0.758	0.382193
rs13551	FUCA1	chr1	24180962	missense	0.434783	0.304348	0.148	0.498611
rs2272935	NIPAL3	chr1	24785393	synonymous	0.115385	0.153846	0.997	0.157025
rs6687605	LDLRAP1	chr1	25889632	missense	0.407407	0.481481	0.002	0.313632
rs3748856	FAM110D	chr1	26487940	missense	0	0.411765	0.417	#N/A
rs7087	ZNF593	chr1	26496651	synonymous	0.3	0.133333	0.984	0.247017
rs4332350	UBXN11	chr1	26610891	missense	0.289474	0.210526	0.032	0.286124
rs17645	CD52	chr1	26646730	missense	0.772727	0.0454545	0	0.378484
rs3816539	DHDDS	chr1	26786627	missense	0.272727	0.272727	0.801	0.037037
rs2229712	RPS6KA1	chr1	26883511	missense	0.321429	0.428571	0.994	0.0815451
rs3813795	SYTL1	chr1	27679797	missense	0.258065	0.0645161	0.991	0.191332
rs1138294	MAP3K6	chr1	27688633	missense	0.206897	0.137931	0.995	0.134542
rs2273270	WASF2	chr1	27736478	synonymous	0.1875	0.21875	0.991	0.230143
rs3766400	THEMIS2	chr1	28209366	missense	0.352941	0.647059	0.009	0.336124
rs3813803	SMPDL3B	chr1	28282292	missense	0.3125	0.25	0.013	0.641451
rs2230679	SRSF4	chr1	29475648	missense	0.307692	0.269231	0.95	0.0864486
rs1128400	MECR	chr1	29542637	missense	0.16129	0.16129	0.336	0.165354
rs2295061	PTPRU	chr1	29630455	synonymous	0.2	0.133333	0.949	0.162682
rs2235937	PTPRU	chr1	29631909	missense	0.151515	0.242424	0.99	0.162682
rs2282440	SDC3	chr1	31347320	missense	0.3	0.166667	0.998	0.173522
rs2275741	PUM1	chr1	31426815	synonymous	0.592593	0.185185	0.925	#N/A
rs4949402	SERINC2	chr1	31898234	synonymous	0.5	0.3	0.879	0.234417
rs1061770	PEF1	chr1	32096265	synonymous	0.235294	0.117647	0.998	0.270492
rs2271928	COL16A1	chr1	32127953	synonymous	0.294118	0.352941	0.447	0.32782
rs2228552	COL16A1	chr1	32165495	missense	0.181818	0.0909091	0.704	0.32782
rs704878	ZBTB8OS	chr1	33099637	synonymous	0.318182	0.272727	0.976	0.315874
rs3737995	KIAA1522	chr1	33235626	synonymous	0.34375	0.125	0.133	0.406208
rs194645	RNF19B	chr1	33409693	synonymous	0.342857	0.2	0.996	0.145482
rs11554674	PHC2	chr1	33790496	synonymous	0.263158	0.210526	0.992	0.135135
rs1764390	GJA4	chr1	35259961	synonymous	0	0.0909091	0.272	#N/A
rs118141562	SFPQ	chr1	35657874	synonymous	0.208333	0.166667	0.472	0.603926
rs10796920	KIAA0319L	chr1	35919979	synonymous	0.35	0	0.998	0.198091
rs75944591	KIAA0319L	chr1	35921764	synonymous	0.5	0.5625	0.94	0.198091
rs4652895	EIF2C4	chr1	36316571	synonymous	0.25	0.3125	0.986	#N/A
rs2236387	ADPRHL2	chr1	36557619	missense	0.189189	0.135135	0.388	0.0698529
rs3795499	STK40	chr1	36807452	synonymous	0.133333	0.0666667	0.351	0.0302847
rs2275477	OSCP1	chr1	36886117	missense	0.125	0	0.964	0.202469
rs3917981	CSF3R	chr1	36937059	synonymous	0.147059	0.323529	0	0.299699
rs11749	DNALI1	chr1	38023316	missense	0.0952381	0.047619	0.977	0.167347
rs11488569	INPP5B	chr1	38338795	missense	0.137931	0.172414	0.963	0.45172
rs11210870	SF3A3	chr1	38449910	synonymous	0.322581	0.225806	0.997	0.476654
rs7366048	FHL3	chr1	38463504	synonymous	0.047619	0.190476	0.768	0.021419
rs3738671	TRIT1	chr1	40315888	missense	0.0909091	0.0909091	0.989	0.343598
rs1800205	PPT1	chr1	40557033	missense	0.210526	0.0526316	0.964	0.0902367
rs2076697	ZMPSTE24	chr1	40737589	synonymous	0.4	0.2	0.98	0.105398
rs1057925	NFYC	chr1	41204569	synonymous	0.342105	0.210526	0.996	0.144615
rs12244	PPIH	chr1	43131653	synonymous	0.366667	0.166667	0.107	#N/A
rs1199039	TIE1	chr1	43784956	synonymous	0.15	0.3	0.997	0.0877193
rs6692611	HYI	chr1	43919413	missense	0.117647	0.176471	0.181	0.258065
rs1143702	PTPRF	chr1	44086831	synonymous	0.285714	0.190476	0.932	0.142045
rs586339	KDM4A	chr1	44137257	missense	0.222222	0.277778	0.83	0.254764
rs2240447	IPO13	chr1	44415415	synonymous	0.157895	0.157895	0.99	#N/A
rs2286241	ATP6V0B	chr1	44440769	synonymous	0.333333	0.111111	0.935	0.406593
rs1859728	B4GALT2	chr1	44447413	missense	0.352941	0.117647	0.996	0.165217
rs11211036	PLK3	chr1	45270024	synonymous	0.172414	0.310345	0.945	0.0869565
rs11556200	EIF2B3	chr1	45444038	synonymous	0.241379	0.103448	0.433	0.171429
rs41312020	HECTD3	chr1	45469586	synonymous	0.15	0	0.957	0.011828
rs2228084	UROD	chr1	45479709	synonymous	0.285714	0.0952381	0.983	0.354186
rs3219489	MUTYH	chr1	45797505	missense	0.208333	0.0833333	0.077	0.490066
rs2230658	NASP	chr1	46078854	synonymous	0.7	0.65	0.873	0.684076
rs1250	GPBP1L1	chr1	46094027	synonymous	0.548387	0.451613	0.939	0.141093
rs1707336	MAST2	chr1	46493460	missense	0.285714	0.142857	0.937	0.236707
rs785467	PIK3R3	chr1	46521559	missense	0.142857	0.142857	0.988	0.0513761
rs2292487	POMGNT1	chr1	46660295	synonymous	0.263158	0.105263	0.985	0.1606
rs11542623	LRRC41	chr1	46746164	missense	0.264706	0.0588235	0.992	0.956875
rs3737744	NSUN4	chr1	46810530	missense	0.15	0.05	0.986	0.277778
rs9865	NSUN4	chr1	46827456	missense	0.173913	0.0434783	0.993	0.277778
rs7543016	CMPK1	chr1	47799639	missense	0.0740741	0.185185	0.001	0.0973451
rs1056042	SPATA6	chr1	48764419	missense	0.25	0.0625	0.99	0.256818
rs1770791	NRD1	chr1	52264064	synonymous	0.222222	0.111111	0.976	0.111111
rs41294530	SCP2	chr1	53442376	synonymous	0.35	0.2	0.996	0.144558
rs1288386	PODN	chr1	53535478	missense	0.04	0.2	0.204	0.201853
rs2229291	CPT2	chr1	53676401	missense	0.25	0.3125	0.999	0.161429
rs1799821	CPT2	chr1	53676448	missense	0.25	0.3	0.204	0.161429
rs13571	MRPL37	chr1	54681920	missense	0.342857	0.228571	0.021	0.528854
rs760863366	SSBP3	chr1	54870301	missense	0.133333	0.866667	0.997	0.593974
rs718265	DHCR24	chr1	55319902	synonymous	0.444444	0.185185	0.533	0.0244151
rs1136164	PPAP2B	chr1	57002627	synonymous	0.222222	0.0555556	0.968	0.430407
rs2236059	NFIA	chr1	61869783	synonymous	0.0588235	0	0.914	0.381513
rs1056513	INADL	chr1	62380298	missense	0.4	0.25	0.013	0.334207
rs1134767	INADL	chr1	62456014	missense	0.35	0.1	0.004	0.334207
rs10889335	DOCK7	chr1	62960101	synonymous	0.235294	0.235294	0.99	0.0541126
rs4630153	ALG6	chr1	63881552	missense	0.227273	0.181818	0.578	0.164095
rs1126728	PGM1	chr1	64097432	missense	0.333333	0.238095	0.89	0.0787402
rs11208257	PGM1	chr1	64114301	missense	0.294118	0.176471	0.893	0.0787402
rs3828064	CACHD1	chr1	65147002	synonymous	0	0.263158	0.994	0.0521739
rs2230588	JAK1	chr1	65310489	synonymous	0.357143	0.214286	0.197	0.0405844
rs2230587	JAK1	chr1	65311262	synonymous	0.263158	0.210526	0.25	0.0405844
rs783036	PDE4B	chr1	66831370	synonymous	0	0.222222	0.956	0.0336283
rs983034	WLS	chr1	68603586	missense	0.0625	0.0625	0.936	0.122074
rs3748705	WLS	chr1	68624878	synonymous	0.413793	0.103448	0.041	0.122074
rs792310	FPGT	chr1	74665493	synonymous	0.0869565	0.173913	0.785	#N/A
rs3819946	CRYZ	chr1	75175886	missense	0.407407	0.333333	0.556	0.176542
rs1133891	TYW3	chr1	75214441	missense	0.166667	0.133333	0.248	0.70438
rs12703	RABGGTB	chr1	76257892	synonymous	0.363636	0.30303	0.978	#N/A
rs12142671	USP33	chr1	78184325	synonymous	0.190476	0.285714	0.858	0.28125
rs1166698	NEXN	chr1	78392446	missense	0.0333333	0.1	0.883	0.183673
rs540742	GIPC2	chr1	78585086	missense	0.210526	0.157895	0.001	0.366013
rs1981071	IFI44L	chr1	79102726	missense	0.222222	0.037037	0.039	0.593496
rs2070123	IFI44	chr1	79115905	missense	0.333333	0.458333	0.003	1.08446
rs2275902	ELTD1	chr1	79357360	missense	0.125	0.416667	0.983	#N/A
rs2994953	CTBS	chr1	85031630	synonymous	0.375	0.25	0.994	0.520343
rs2028304	MCOLN3	chr1	85488030	synonymous	0.0526316	0.157895	0.986	0.249417
rs4949926	C1orf52	chr1	85724328	synonymous	0.294118	0.176471	0.5	0.138298
rs3768235	BCL10	chr1	85733374	missense	0.105263	0.105263	0.961	0.102757
rs786906	PKN2	chr1	89271574	synonymous	0.434783	0.217391	0.979	0.139535
rs3738055	CCBL2	chr1	89426902	synonymous	0.407407	0.37037	0.995	0.617284
rs137876119	RBMXL1	chr1	89448729	missense	0.966667	0.966667	0.369	#N/A
rs78952987	RBMXL1	chr1	89449390	missense	0.909091	1	0.841	#N/A
rs1048443	GBP1	chr1	89521841	missense	0.285714	0.142857	0.002	0.410543
rs1048425	GBP1	chr1	89522646	missense	0.285714	0.380952	0.51	0.410543
rs2230338	GBP2	chr1	89579941	missense	0.44	0.36	0.717	#N/A
rs655260	GBP4	chr1	89652102	missense	0.411765	0.941176	0.043	#N/A
rs12032393	LRRC8C	chr1	90179532	missense	0.136364	0.0909091	0.989	0.031746
rs1805110	TGFBR3	chr1	92327045	missense	0	0.227273	0.269	0.165165
rs1060622	TMED5	chr1	93620393	missense	0.421053	0.184211	0.952	0.222749
rs3747965	DNTTIP2	chr1	94342564	missense	0.346154	0.307692	0.292	0.367347
rs16946	ABCD3	chr1	94930345	synonymous	0.130435	0.217391	0.934	0.245977
rs2296308	RWDD3	chr1	95709939	missense	0.315789	0.0526316	0.01	0.824895
rs6699932	PTBP2	chr1	97272456	synonymous	0.125	0.1875	0.981	#N/A
rs1801159	DPYD	chr1	97981395	missense	0.25	0.375	0.842	0.164882
rs35296149	SNX7	chr1	99156634	missense	0.25641	0.205128	0.977	0.293666
rs3176879	VCAM1	chr1	101203827	synonymous	0.178571	0.0714286	0.47	0.373315
rs6697444	RNPC3	chr1	104076462	synonymous	0.272727	0.136364	0.511	0.425943
rs1127635	STXBP3	chr1	109338861	synonymous	0.4375	0.125	0.964	0.106729
rs338466	CLCC1	chr1	109486196	synonymous	0.222222	0.0740741	0.638	0.255443
rs7483	GSTM3	chr1	110279701	missense	0.25	0.4375	0.006	0.0965447
rs1058885	CSF1	chr1	110466466	missense	0.235294	0.147059	0	0.389091
rs2271885	SLC16A4	chr1	110921715	missense	0.1875	0.3125	0.056	0.353535
rs3738750	SLC16A4	chr1	110924353	synonymous	0.0625	0.125	0.987	0.353535
rs3795823	CEPT1	chr1	111726869	synonymous	0.352941	0.205882	0.993	0.0413534
rs13721	CHI3L2	chr1	111783982	missense	0.0416667	0.458333	0.139	0.199637
rs6703267	C1orf162	chr1	112018657	missense	0.05	0.15	0.089	0.851361
rs197412	DDX20	chr1	112308953	missense	0.294118	0.235294	0.101	0.342412
rs2256883	CTTNBP2NL	chr1	112991698	synonymous	0.166667	0.0666667	0.948	0.11194
rs2306940	MOV10	chr1	113241052	synonymous	0.473684	0.0526316	0.985	0.0820244
rs6679	MOV10	chr1	113243048	synonymous	0.47619	0.142857	0	0.0820244
rs1049434	SLC16A1	chr1	113456546	missense	0.217391	0.130435	0.018	0.291902
rs17852555	HIPK1	chr1	114505000	synonymous	0.363636	0.136364	0.753	0.0829146
rs2358996	HIPK1	chr1	114515717	missense	0	0	0.993	0.0829146
rs6537825	TRIM33	chr1	114948281	missense	0.333333	0.138889	0.97	0.120643
rs699738	CD2	chr1	117311147	missense	0.291667	0.208333	0.127	0.402219
rs10801922	PTGFRN	chr1	117529458	missense	0.233333	0.0666667	0.976	0.102256
rs1630312	FAM46C	chr1	118165691	missense	0	0.0666667	0.976	0.0292683
rs543703	PHGDH	chr1	120285546	synonymous	0.176471	0.117647	0.052	0.0599769
rs1359300	PDE4DIP	chr1	144922583	missense	0.909091	1	0.981	#N/A
rs8002	NOTCH2NL	chr1	145281543	missense	0.564516	0.612903	0.981	0.0104212
rs12128680	NBPF10	chr1	145368461	missense	0.481481	0.481481	0.01	0.766784
rs2275249	CHD1L	chr1	146759320	missense	0.352941	0.0882353	0.968	0.172742
rs1344	ACP6	chr1	147119273	synonymous	0.304348	0.0434783	0.105	0.365691
rs144324257	NBPF14	chr1	148004625	missense	0.2	0.466667	0.002	0.766784
rs1868992	MTMR11	chr1	149908108	synonymous	0.125	0.0625	0.45	0.301802
rs7522034	ANP32E	chr1	150199123	synonymous	0.324324	0.324324	0.046	0.0826141
rs13294	ECM1	chr1	150484987	missense	0.26087	0.0869565	0.294	0.550725
rs41317515	ADAMTSL4	chr1	150526044	missense	0.0769231	0.282051	0.045	0.387776
rs2228099	ARNT	chr1	150808889	synonymous	0.357143	0.178571	0.96	0.391017
rs771205	FAM63A	chr1	150975108	missense	0.0833333	0.125	0.001	0.716495
rs3738477	PRUNE	chr1	151006537	missense	0.166667	0.222222	0.949	0.25089
rs12407426	PIP5K1A	chr1	151209063	synonymous	0.35	0.45	0.708	0.146893
rs7489	PSMD4	chr1	151239051	synonymous	0.27027	0.135135	0.118	#N/A
rs1056847	PI4KB	chr1	151288172	synonymous	0.515152	0.0909091	0.988	0.0336634
rs7172	PSMB4	chr1	151372138	synonymous	0.4	0.45	0.066	0.0486486
rs1571294	POGZ	chr1	151377407	synonymous	0.518519	0.222222	0.821	0.0755102
rs12044926	CGN	chr1	151501841	missense	0.235294	0.117647	0.013	0.748908
rs8480	MRPL9	chr1	151733335	missense	0.363636	0.151515	0.989	0.322416
rs1196455	MRPL9	chr1	151735545	synonymous	0.526316	0.210526	0.202	0.322416
rs1043608	DENND4B	chr1	153909069	synonymous	0.2	0.0333333	0.687	0.393195
rs11264680	CRTC2	chr1	153926078	missense	0.333333	0.181818	0.601	0.202492
rs11264743	CREB3L4	chr1	153941514	missense	0.208333	0.0416667	0.829	0.504021
rs1194587	ATP8B2	chr1	154317153	synonymous	0.12	0.12	0.004	0.0453141
rs2228145	IL6R	chr1	154426970	missense	0.285714	0.142857	0.291	0.14531
rs2229857	ADAR	chr1	154573967	missense	0.241379	0.344828	0.025	0.294756
rs1142287	SCAMP3	chr1	155230131	synonymous	0.409091	0.181818	0.617	0.153179
rs3844257	MSTO1	chr1	155583937	missense	0.0625	0.125	0.93	0.311579
rs2297775	GON4L	chr1	155735012	missense	0.15	0.15	0.031	0.376894
rs4641	LMNA	chr1	156107534	synonymous	0.35	0.15	0.961	0.0100853
rs12401573	SEMA4A	chr1	156146218	synonymous	0.277778	0.0555556	0.072	0.178571
rs1052053	PMF1	chr1	156202173	missense	0.423077	0.115385	0.444	0.546443
rs2273833	SMG5	chr1	156233189	synonymous	0.307692	0.307692	0.926	0.115663
rs10908496	C1orf85	chr1	156264000	missense	0.478261	0.391304	0.989	#N/A
rs2230194	CCT3	chr1	156280971	missense	0.4	0.88	0.997	0.0718232
rs1925950	MEF2D	chr1	156450740	synonymous	0.45	0.15	0.998	0.207824
rs3748571	NES	chr1	156640308	synonymous	0.190476	0.238095	0.03	0.645591
rs951781	NES	chr1	156641537	missense	0.176471	0.235294	0.048	0.645591
rs822442	PEAR1	chr1	156883215	missense	0.0588235	0.176471	0.069	0.132009
rs12137505	PEAR1	chr1	156883546	missense	0.157895	0.421053	0.009	0.132009
rs945508	ARHGEF11	chr1	156907081	missense	0.294118	0.176471	0.905	0.208178
rs868188	ARHGEF11	chr1	156907115	missense	0.48	0.2	0.14	0.208178
rs2231856	ETV3	chr1	157095470	synonymous	0.114286	0.171429	0.98	0.205128
rs36008419	KIRREL	chr1	158057633	synonymous	0.1	0.1	0.883	0.0296296
rs857870	MNDA	chr1	158813819	synonymous	0.09375	0.125	0.001	1.04064
rs3795331	SLAMF8	chr1	159802683	missense	0.0666667	0.0666667	0.598	0.238272
rs6680969	ITLN2	chr1	160920966	missense	0	0.15	0.015	0.715736
rs3813609	ARHGAP30	chr1	161019040	missense	0.142857	0.285714	0.941	#N/A
rs33941127	ADAMTS4	chr1	161168004	synonymous	0.0588235	0.176471	0.992	0.340194
rs1136207	NDUFS2	chr1	161183516	synonymous	0.375	0.28125	0.948	0.1875
rs1801274	FCGR2A	chr1	161479745	missense	0.185185	0.296296	0.002	0.623659
rs9659608	HSPA6	chr1	161495571	missense	0.470588	0.294118	0.74	#N/A
rs753856	HSPA6	chr1	161496134	missense	0.3125	0.4375	0.633	#N/A
rs396991	FCGR3A	chr1	161514542	missense	0.5	0.611111	0.003	1.04019
rs1063178	DUSP12	chr1	161721707	synonymous	0.25	0.125	0.962	0.277198
rs1058405	ATF6	chr1	161751741	missense	0.357143	0.178571	0.997	0.15367
rs2298258	DDR2	chr1	162737116	synonymous	0.111111	0	0.995	0.0841584
rs12563263	HSD17B7	chr1	162775267	synonymous	0.4375	0.3125	0.065	0.696906
rs2075946	POGK	chr1	166818566	synonymous	0.411765	0.264706	0.867	0.0714286
rs11558511	DCAF6	chr1	168013850	missense	0.44	0.28	0.932	0.123393
rs1028180	BLZF1	chr1	169345868	missense	0.307692	0.153846	0.681	0.203474
rs6128	SELP	chr1	169562904	synonymous	0.0555556	0.222222	0.001	0.452158
rs4656197	SCYL3	chr1	169823718	missense	0.285714	0.142857	0.03	0.634218
rs33943686	KIFAP3	chr1	169951997	synonymous	0.485714	0.0571429	0.996	0.362129
rs1736557	FMO3	chr1	171080080	missense	0.166667	0.222222	0.65	0.43631
rs2020862	FMO2	chr1	171168584	missense	0.380952	0.761905	0.124	0.210454
rs10913157	PRRC2C	chr1	171486912	missense	0.444444	0.111111	0.964	0.196429
rs12025905	PRRC2C	chr1	171526910	missense	0.315789	0.0526316	0.16	0.196429
rs2232816	METTL13	chr1	171753039	missense	0.368421	0.157895	0.898	0.152276
rs1063412	PIGC	chr1	172410967	missense	0.333333	0.194444	0.974	0.131376
rs41266060	RABGAP1L	chr1	174959108	synonymous	0.130435	0.217391	0.029	0.358011
rs2072035	KIAA0040	chr1	175129946	synonymous	0.208333	0.833333	0.279	#N/A
rs2296376	TOR3A	chr1	179055020	synonymous	0.333333	0	0.226	0.258039
rs13306731	SOAT1	chr1	179320578	missense	0.24	0.28	0.997	0.246537
rs609521	TOR1AIP1	chr1	179876988	missense	0.148148	0.185185	0.042	0.699605
rs3738115	QSOX1	chr1	180165699	missense	0.473684	0.315789	0.001	0.25827
rs3747957	STX6	chr1	180953853	synonymous	0.25	0.125	0.998	0.148405
rs2236410	MR1	chr1	181018236	missense	0.258065	0.258065	0.213	0.560647
rs11332	DHX9	chr1	182844020	synonymous	0.466667	0.133333	0.998	0.0315789
rs20558	LAMC1	chr1	183094547	missense	0.3125	0.28125	0.012	0.0729167
rs2296303	LAMC2	chr1	183201970	missense	0.25	0.3125	0.005	0.438967
rs2274064	NCF2	chr1	183542387	missense	0.2	0.314286	0.968	0.260306
rs1046934	TSEN15	chr1	184023529	missense	0.2	0.05	0.983	0.0807114
rs9425343	EDEM3	chr1	184663537	missense	0.181818	0.0454545	0.342	0.0521092
rs487675	FAM129A	chr1	184801065	synonymous	0	0.25	0.996	0.571933
rs10911825	HMCN1	chr1	186101539	missense	0.0869565	0.217391	0.909	0.316857
rs800292	CFH	chr1	196642233	missense	0.368421	0.210526	0.009	0.510211
rs1065489	CFH	chr1	196709774	missense	0.409091	0.454545	0.011	0.510211
rs3795634	DDX59	chr1	200635550	missense	0.333333	0.222222	0.742	0.300469
rs8158	TMEM9	chr1	201112981	synonymous	0.419355	0.129032	0.1	#N/A
rs4128458	LAD1	chr1	201355522	missense	0.566667	0.166667	0.095	0.274428
rs2820312	LMOD1	chr1	201869257	missense	0.0666667	0.6	0	0.190303
rs3820439	RNPEP	chr1	201973565	missense	0.361111	0.166667	0.508	0.106944
rs11543979	ELF3	chr1	201981218	synonymous	0.272727	0.227273	0.371	0.151943
rs61758714	ARL8A	chr1	202104616	synonymous	0.423077	0.461538	0.916	0.429883
rs4950772	PTPN7	chr1	202119546	synonymous	0.133333	0.133333	0.943	0.135392
rs14451	UBE2T	chr1	202304868	synonymous	0.611111	0	0.982	1.96689
rs1141108	KDM5B	chr1	202715284	synonymous	0.444444	0.0555556	0.976	0.163609
rs3182429	KLHL12	chr1	202888947	synonymous	0.205882	0.235294	0.998	#N/A
rs2232842	CYB5R1	chr1	202935911	missense	0.5	0.175	0.982	0.0658174
rs880633	CHI3L1	chr1	203152801	missense	0.481481	0.407407	0.358	0.155646
rs7543148	FMOD	chr1	203317162	synonymous	0.137931	0.103448	0.996	0.0594315
rs41299639	ZC3H11A	chr1	203818973	synonymous	0.318182	0.136364	0.346	0.4
rs3747636	PIK3C2B	chr1	204403659	synonymous	0.25	0.166667	0.931	0.104615
rs1064406	ELK4	chr1	205589574	synonymous	0.375	0	0.757	0.243678
rs11240569	SLC41A1	chr1	205779231	synonymous	0.241379	0.172414	0.858	#N/A
rs12059562	IKBKE	chr1	206665052	missense	0.294118	0	0.396	0.102118
rs4845112	RASSF5	chr1	206757857	synonymous	0.0625	0.4375	0.948	#N/A
rs2275531	PIGR	chr1	207109116	missense	0.148148	0.185185	0.242	0.629866
rs4844573	C4BPA	chr1	207304900	missense	0.269231	0.384615	0.394	0.962697
rs3748735	PLXNA2	chr1	208390469	missense	0.15	0.15	0.966	0.0176406
rs2076222	LAMB3	chr1	209791929	missense	0.55	0.25	0.197	0.215251
rs2076349	LAMB3	chr1	209800230	missense	0.26087	0.26087	0.001	0.215251
rs17015183	TRAF3IP3	chr1	209948711	synonymous	0.238095	0.047619	0.971	0.397351
rs2235371	IRF6	chr1	209964080	missense	0.307692	0.153846	0.996	#N/A
rs585627	DIEXF	chr1	210004199	missense	0.4	0.0666667	0.465	0.215929
rs1774249	PPP2R5A	chr1	212515613	synonymous	0.333333	0.222222	0.99	0.0847458
rs4804	NENF	chr1	212619339	synonymous	0.344828	0.275862	0.858	0.0632603
rs2229346	ATF3	chr1	212788567	synonymous	0.352941	0.117647	0.503	0.0338983
rs15702	NSL1	chr1	212911836	missense	0.444444	0.166667	0.002	0.196154
rs3207090	FLVCR1	chr1	213068595	missense	0.285714	0.0952381	0.016	0.223404
rs11120301	SMYD2	chr1	214510115	missense	0.391304	0.304348	0.063	0.0508083
rs14137	KCTD3	chr1	215793834	synonymous	0.210526	0.263158	0.02	0.0315186
rs1061160	EPRS	chr1	220154768	synonymous	0.5	0.142857	0.977	0.229577
rs2275575	‘MARC2’	chr1	220935081	synonymous	0.2	0.4	0	0.190972
rs3738178	‘MARC1’	chr1	220971339	missense	0.25	0	0.124	0.532
rs1136448	DUSP10	chr1	221912808	synonymous	0.263158	0	0.997	0.108033
rs2936051	MIA3	chr1	222803204	missense	0.285714	0.142857	0.006	0.703015
rs9441941	DISP1	chr1	223178561	synonymous	0.1875	0.25	0.538	0.255597
rs2072493	TLR5	chr1	223284599	missense	0.266667	0.0666667	0.023	0.593182
rs2230083	CAPN2	chr1	223900544	missense	0.318182	0.363636	0.983	0.0311005
rs12044358	TP53BP2	chr1	223976846	synonymous	0.333333	0.2	0.987	0.127434
rs1153936	TP53BP2	chr1	223980207	synonymous	0.3125	0.125	0.98	0.127434
rs1051740	EPHX1	chr1	226019633	missense	0.310345	0.0344828	0.991	0.194444
rs45492299	TMEM63A	chr1	226054333	missense	0.5	0.147059	0.915	0.128145
rs2306120	ACBD3	chr1	226352498	missense	0.384615	0.25641	0.994	0.153846
rs1136410	PARP1	chr1	226555302	missense	0.394737	0.131579	0.993	0.121298
rs6667260	ITPKB	chr1	226923938	missense	0.0666667	0.266667	0.072	0.544984
rs3754415	ITPKB	chr1	226924642	missense	0.111111	0.111111	0.888	0.544984
rs11405	PSEN2	chr1	227069677	synonymous	0	0.352941	0.296	0.00590668
rs1046240	PSEN2	chr1	227071525	synonymous	0.466667	0	0.892	0.00590668
rs3738725	ADCK3	chr1	227174210	synonymous	0.192308	0.0769231	0.202	0.0598456
rs1929860	CDC42BPA	chr1	227216775	missense	0.25	0.214286	0.965	0.0958231
rs3087908	JMJD4	chr1	227920103	missense	0.263158	0.157895	0	0.147333
rs2236358	SNAP47	chr1	227935762	missense	0.181818	0.136364	0	0.293919
rs2295625	TAF5L	chr1	229730452	synonymous	0.222222	0.0555556	0.2	0.0199005
rs3748006	GALNT2	chr1	230384937	synonymous	0.3	0.05	0.791	0.0183276
rs2273970	GALNT2	chr1	230415148	missense	0.323529	0.176471	0.231	0.0183276
rs1051038	COG2	chr1	230829139	synonymous	0.291667	0.0416667	0.009	0.208768
rs3811502	TTC13	chr1	231042732	synonymous	0.266667	0.166667	0.707	0.0378289
rs574553	GNPAT	chr1	231401902	synonymous	0.448276	0.0689655	0.256	0.255459
rs11558492	GNPAT	chr1	231408091	missense	0.4375	0.1875	0.976	0.255459
rs2437150	SPRTN	chr1	231488524	synonymous	0	0	0.047	0.230667
rs2275303	SIPA1L2	chr1	232539219	missense	0.217391	0.173913	0.689	0.282416
rs34110867	SIPA1L2	chr1	232564162	missense	0.1875	0	0.995	0.282416
rs2273872	TARBP1	chr1	234573025	missense	0.4375	0.0625	0.771	0.226308
rs4920246	TARBP1	chr1	234582651	missense	0.333333	0.142857	0.15	0.226308
rs8722	IRF2BP2	chr1	234744250	synonymous	0.470588	0.411765	0.995	0.0413223
rs4659654	ARID4B	chr1	235383188	synonymous	0.222222	0.259259	0.653	0.146465
rs3213190	NID1	chr1	236141174	missense	0.037037	0.333333	0.928	0.141667
rs10733133	NID1	chr1	236208773	missense	0.111111	0.222222	0.196	0.141667
rs2243525	LGALS8	chr1	236706862	missense	0.416667	0.583333	0.424	0.364389
rs10927011	SDCCAG8	chr1	243579112	synonymous	0.222222	0.0555556	0.998	0.349073
rs10927387	EFCAB2	chr1	245245402	synonymous	0.277778	0.111111	0.978	0.367788
rs2362587	SMYD3	chr1	246021941	synonymous	0.391304	0.0434783	0.84	0.0604703
rs10754526	TFB2M	chr1	246714587	synonymous	0.411765	0.0588235	0.003	1.05874
rs1127098	SCCPDH	chr1	246922390	synonymous	0.409091	0.318182	0.907	0.261705
rs12410563	AHCTF1	chr1	247006051	missense	0.2	0.25	0.004	0.410622
rs58906520	ZNF672	chr1	249142169	synonymous	0.227273	0.136364	0.336	0.376864
rs13313088	ZNF692	chr1	249150116	missense	0.478261	0.130435	0.138	0.258741
rs3740304	DIP2C	chr10	323283	synonymous	0.210526	0.105263	0.985	0.171301
rs2306409	GTPBP4	chr10	1046712	synonymous	0.133333	0.0666667	0.402	0.435508
rs1132173	PFKP	chr10	3150973	synonymous	0.35	0.1	0.224	0.173522
rs2279218	PITRM1	chr10	3181107	missense	0.333333	0.333333	0.148	0.124614
rs4242746	PITRM1	chr10	3202065	missense	0.375	0.1875	0.004	0.124614
rs1138600	AKR1C1	chr10	5010572	synonymous	0.625	0.375	0.027	0.43517
rs77930344	NET1	chr10	5498752	missense	0.5	0.25	0.005	0.359908
rs2228059	IL15RA	chr10	6002368	missense	0.210526	0.342105	0.001	0.728129
rs2275069	ITIH5	chr10	7618686	missense	0.0952381	0.190476	0.043	0.167337
rs6602256	ITIH5	chr10	7679393	synonymous	0	0.2	0.907	0.167337
rs2277212	CELF2	chr10	11299735	synonymous	0.190476	0.142857	0.981	0.36802
rs2246449	CELF2	chr10	11356160	synonymous	0.176471	0.0588235	0.985	0.36802
rs12570211	USP6NL	chr10	11504752	synonymous	0.0666667	0.2	0.019	0.252087
rs3740204	USP6NL	chr10	11505175	synonymous	0.136364	0.136364	0	0.252087
rs11257490	UPF2	chr10	12071397	synonymous	0.0869565	0.0434783	0.91	0.217845
rs6686	NUDT5	chr10	12209752	synonymous	0.27027	0.162162	0.251	0.0712
rs1757051	CAMK1D	chr10	12867598	synonymous	0.25	0.2	0.803	0.200307
rs10752297	SEPHS1	chr10	13375906	synonymous	0.105263	0.157895	0.871	#N/A
rs15772	RPP38	chr10	15145855	missense	0.166667	0.0555556	0.003	0.701754
rs1041135	ITGA8	chr10	15573050	missense	0.0625	0.0625	0.889	0.18117
rs1049632	RSU1	chr10	16796919	synonymous	0.225806	0.225806	0.731	0.0722892
rs3817405	PLXDC2	chr10	20506418	missense	0.08	0.24	0.043	0.129397
rs2778979	PLXDC2	chr10	20534333	missense	0.0555556	0	0.882	0.129397
rs9045	DNAJC1	chr10	22048330	synonymous	0.384615	0.230769	0	0.394947
rs2230469	PIP4K2A	chr10	22839628	missense	0.222222	0.277778	0.95	#N/A
rs2296466	MSRB2	chr10	23393091	missense	0	0.1	0.01	0.0357895
rs1127893	ARHGAP21	chr10	24873369	missense	0.266667	0.3	0.55	0.157598
rs2274634	YME1L1	chr10	27434483	synonymous	0.485714	0.171429	0.931	0.119306
rs10741130	MASTL	chr10	27475444	synonymous	0.0454545	0.0454545	0.846	0.240566
rs41314978	ACBD5	chr10	27499979	missense	0.25	0.1875	0.216	0.698225
rs10764690	ACBD5	chr10	27508758	synonymous	0.238095	0.190476	0.805	0.698225
rs11006853	MPP7	chr10	28378613	synonymous	0.0666667	0.133333	0.927	0.126362
rs7921306	SVIL	chr10	29754644	missense	0.28	0.52	0.994	0.175121
rs3739998	KIAA1462	chr10	30316072	missense	0.047619	0.142857	0.003	0.354511
rs2185724	KIAA1462	chr10	30316208	missense	0.2	0.35	0.004	0.354511
rs1047991	MTPAP	chr10	30629226	missense	0.227273	0.0909091	0	0.880368
rs1042058	MAP3K8	chr10	30728101	synonymous	0.131579	0.157895	0.874	0.0239163
rs3740236	ZNF438	chr10	31134214	synonymous	0.0952381	0.190476	0.003	0.46395
rs10160116	ZNF438	chr10	31138817	missense	0.047619	0.047619	0.285	0.46395
rs2808096	ARHGAP12	chr10	32128611	missense	0.0625	0.1875	0.997	0.0819209
rs1048804	NRP1	chr10	33469181	synonymous	0.25	0.4375	0.877	0.116239
rs3781128	PARD3	chr10	34620220	synonymous	0.178571	0.107143	0.797	0.106157
rs12830	CUL2	chr10	35302705	synonymous	0.25	0.125	0.95	#N/A
rs3802509	CCNY	chr10	35772402	synonymous	0.323529	0.176471	0.463	#N/A
rs2505232	ZNF33A	chr10	38344700	missense	0.205882	0.176471	0.105	0.589655
rs12764004	BMS1	chr10	43319197	missense	0.344828	0.241379	0.47	0.651007
rs2435381	CSGALNACT2	chr10	43678796	missense	0.222222	0.111111	0.989	0.0821918
rs3740094	C10orf10	chr10	45473317	synonymous	0.225806	0.129032	0.013	0.355185
rs870957	RASSF4	chr10	45478092	missense	0.236842	0.184211	0.002	0.283162
rs7908745	‘MARCH8’	chr10	45953767	missense	0.238095	0.142857	0.945	0.326531
rs3127785	SYT15	chr10	46965018	missense	0.142857	0.653061	0.94	0.332752
rs4926045	GPRIN2	chr10	46998995	missense	0.105263	0.421053	0.281	0.45175
rs200976247	ANXA8L2	chr10	47754794	missense	0.1	0.5	0.566	#N/A
rs782033434	FAM21B	chr10	47909775	missense	0.227273	0.409091	0.142	#N/A
rs200283865	AGAP9	chr10	48235892	missense	0.470588	0.117647	0	0.861795
rs2292584	WDFY4	chr10	50186415	missense	0.166667	0.291667	0.005	0.320794
rs61848260	AGAP6	chr10	51748684	missense	0.185185	0.0740741	0.005	0.674629
rs55875820	FAM21A	chr10	51827934	missense	0.0833333	0.0833333	0.689	0.514005
rs10763354	SGMS1	chr10	52103707	synonymous	0.111111	0.185185	0.976	#N/A
rs2292828	CSTF2T	chr10	53458998	synonymous	0.130435	0.130435	0.94	0.230894
rs1937	TFAM	chr10	60145342	missense	0.176471	0.235294	0.296	1.34661
rs4948550	BICC1	chr10	60588553	missense	0.0526316	0.157895	0.986	0.078534
rs1053266	CCDC6	chr10	61552692	missense	0.1875	0.21875	0.996	0.225253
rs1171830	CCDC6	chr10	61665886	synonymous	0.4	0.133333	0.997	0.225253
rs75052415	ANK3	chr10	61840347	synonymous	0.1875	0.25	0.977	0.152778
rs1935	JMJD1C	chr10	64927823	missense	0.341463	0.243902	0.998	0.135468
rs2273773	SIRT1	chr10	69666598	synonymous	0.310345	0.103448	0.996	0.557858
rs1162753	RUFY2	chr10	70105560	synonymous	0.176471	0.176471	0.906	0.196016
rs1300253	CCAR1	chr10	70502288	synonymous	0.333333	0.125	0.984	0.0386473
rs2255607	KIAA1279	chr10	70748784	missense	0.08	0.16	0.047	#N/A
rs2229498	SRGN	chr10	70856852	missense	0.1875	0.0625	0.143	0.403893
rs748235	HK1	chr10	71142420	synonymous	0.2	0.16	0.816	0.112903
rs2274181	COL13A1	chr10	71678058	synonymous	0.08	0.24	0.632	0.344668
rs1043098	EIF4EBP2	chr10	72179746	synonymous	0.259259	0.259259	0.995	#N/A
rs3740447	PALD1	chr10	72307101	missense	0.0645161	0.16129	0.962	0.278689
rs885822	PRF1	chr10	72358577	synonymous	0	0.285714	0.006	0.21267
rs885821	PRF1	chr10	72358655	synonymous	0.125	0.1875	0.009	0.21267
rs865832	SGPL1	chr10	72631626	synonymous	0.157895	0.157895	0.043	0.039261
rs780668	SLC29A3	chr10	73111408	missense	0.125	0	0.753	0.102439
rs3747869	C10orf54	chr10	73520632	missense	0.25	0.25	0.963	0.295053
rs3747867	C10orf54	chr10	73521371	synonymous	0.266667	0.333333	0.995	0.295053
rs36152134	ECD	chr10	74896664	missense	0.5	0.333333	0.192	0.343537
rs12573841	FAM149B1	chr10	75000739	missense	0.181818	0	0.977	0.646778
rs2234965	ANXA7	chr10	75148116	synonymous	0.36	0.04	0.972	0.145263
rs2271271	ZSWIM8	chr10	75558867	synonymous	0.294118	0.117647	0.981	0.567154
rs2227564	PLAU	chr10	75673101	missense	0.111111	0.222222	0.045	0.502235
rs2227568	PLAU	chr10	75673879	synonymous	0.230769	0.269231	0.84	0.502235
rs767809	VCL	chr10	75865065	synonymous	0.181818	0.227273	0.973	0.0976059
rs2289310	DLG5	chr10	79570873	missense	0.473684	0.263158	0.575	0.0498664
rs721917	SFTPD	chr10	81706324	missense	0.4375	0.125	0	0.39886
rs1932574	TMEM254	chr10	81841692	missense	0.2	0	0.682	0.602728
rs1049550	ANXA11	chr10	81926702	missense	0.454545	0.136364	0.984	0.125
rs11557865	FAM190B	chr10	86273249	missense	0.2	0	0.728	#N/A
rs7094132	WAPAL	chr10	88203068	synonymous	0.307692	0.230769	0.995	0.16092
rs3750823	MMRN2	chr10	88717154	missense	0.190476	0.142857	0.064	0.202044
rs9421572	GLUD1	chr10	88820789	synonymous	0.137931	0.172414	0.996	0.485865
rs7081609	FAM35A	chr10	88939962	synonymous	0.238095	0.142857	0.355	0.514238
rs1051338	LIPA	chr10	91007360	missense	0.346154	0.461538	0.146	0.164645
rs2070845	IFIT2	chr10	91066075	missense	0.26087	0.173913	0.007	0.41255
rs954439	IFIT2	chr10	91066460	synonymous	0.117647	0.176471	0.302	0.41255
rs3780878	IFIT3	chr10	91099630	synonymous	0.333333	0.296296	0.585	0.432298
rs303210	IFIT1	chr10	91162677	synonymous	0.228571	0.114286	0.001	0.768595
rs304448	IFIT5	chr10	91178000	synonymous	0.259259	0.185185	0.992	0.159278
rs3758499	TNKS2	chr10	93608142	synonymous	0.351351	0.297297	0.421	0.0641892
rs2296142	MYOF	chr10	95168634	synonymous	0.157895	0.263158	0.514	0.0975177
rs2275438	FRA10AC1	chr10	95454681	missense	0.333333	0.222222	0.942	0.133102
rs10786229	TCTN3	chr10	97447373	synonymous	0.28	0.28	0.183	0.390187
rs12779720	TM9SF3	chr10	98287792	synonymous	0.428571	0.285714	0.908	0.18272
rs3748229	PIK3AP1	chr10	98469507	missense	0.266667	0	0.864	0.213793
rs1048445	RRP12	chr10	99116903	missense	0.44	0.08	0.991	0.25341
rs2275580	RRP12	chr10	99125949	missense	0.304348	0.130435	0.974	0.25341
rs3740526	MMS19	chr10	99220707	missense	0.310345	0.137931	0.947	0.0618557
rs7915721	PI4K2A	chr10	99410790	synonymous	0.0769231	0.153846	0.982	#N/A
rs2275047	AVPI1	chr10	99439541	missense	0.0689655	0.206897	0.834	#N/A
rs10882993	ZFYVE27	chr10	99504630	missense	0.105263	0.105263	0.049	0.136116
rs7068503	CRTAC1	chr10	99664456	synonymous	0.117647	0.235294	0.339	0.0710608
rs11189513	R3HCC1L	chr10	99969568	missense	0.181818	0.136364	0.063	0.715667
rs2296441	PYROXD2	chr10	100144782	missense	0.2	0.25	0.968	0.215897
rs2296436	HPS1	chr10	100179851	missense	0.235294	0.294118	0.911	0.108647
rs1801287	HPS1	chr10	100190920	synonymous	0.28	0.2	0.788	0.108647
rs2234971	GOT1	chr10	101166544	synonymous	0.333333	0	0.367	0.509515
rs2231687	COX15	chr10	101473218	missense	0.2	0.1	0.514	0.576345
rs11190305	DNMBP	chr10	101639877	missense	0.294118	0.117647	0.005	0.283602
rs2230804	CHUK	chr10	101977883	missense	0.16129	0.0967742	0.981	0.160494
rs17112787	CWF19L1	chr10	102006681	synonymous	0.4	0.2	0.955	0.468657
rs2234970	SCD	chr10	102116311	missense	0.3125	0.09375	0.01	0.27907
rs2295778	HIF1AN	chr10	102295836	missense	0.157895	0.263158	0.351	#N/A
rs2863095	MRPL43	chr10	102746503	synonymous	0.411765	0.823529	0.031	0.306064
rs807024	LZTS2	chr10	102766574	synonymous	0.363636	0.30303	0.888	0.0864198
rs17853930	MGEA5	chr10	103558604	missense	0.410714	0.928571	0.959	0.237013
rs17114388	PPRC1	chr10	103899871	missense	0.125	0.416667	0.445	0.501445
rs284860	WBP1L	chr10	104572963	missense	0.25	0	0.908	0.104348
rs284859	WBP1L	chr10	104573017	missense	0.2	0	0.363	0.104348
rs3740387	NT5C2	chr10	104849468	synonymous	0.26087	0.26087	0.734	#N/A
rs2986014	PDCD11	chr10	105194086	missense	0.2	0.12	0.439	0.249386
rs11191853	OBFC1	chr10	105657363	synonymous	0.285714	0.25	0.804	0.384196
rs3740469	SLK	chr10	105763026	missense	0.3	0.05	0.181	0.269807
rs4925	GSTO1	chr10	106022789	missense	0.157895	0.105263	0.099	0.205788
rs1889567	DUSP5	chr10	112266771	synonymous	0.36	0.48	0.99	0.0570012
rs3736946	ACSL5	chr10	114169276	missense	0.238095	0.047619	0.384	0.42735
rs2306159	ZDHHC6	chr10	114200355	synonymous	0.275	0.05	0.997	0.0931034
rs77961654	TCF7L2	chr10	114925369	missense	0.125	0.125	1	0.75897
rs2227310	CASP7	chr10	115489152	missense	0.5	0.611111	0.997	0.203046
rs2227309	CASP7	chr10	115489167	missense	0.6	0.7	0.997	0.203046
rs597371	VWA2	chr10	116032519	missense	0.157895	0.157895	0.223	0.307779
rs2247528	ABLIM1	chr10	116307504	synonymous	0	0.130435	0.962	0.252774
rs17092491	FAM160B1	chr10	116602805	synonymous	0.125	0	0.042	0.433702
rs3814230	PDZD8	chr10	119133968	synonymous	0.047619	0.142857	0.998	0.17962
rs7923321	RAB11FIP2	chr10	119768551	synonymous	0.0526316	0.0526316	0.952	0.167722
rs58533443	RAB11FIP2	chr10	119774598	missense	0.266667	0	0.99	0.167722
rs10749291	SFXN4	chr10	120920588	synonymous	0.291667	0	0.921	0.76205
rs2230349	GRK5	chr10	121196335	missense	0.148148	0.333333	0.987	0.193466
rs3858340	BAG3	chr10	121436286	missense	0.482759	0.137931	0.349	0.298276
rs196295	BAG3	chr10	121436362	synonymous	0.375	0.4375	0.991	0.298276
rs3188055	INPP5F	chr10	121586882	missense	0.133333	0.0666667	0.011	0.176587
rs2475298	SEC23IP	chr10	121679013	missense	0.235294	0.0588235	0.511	0.109091
rs1652727	WDR11	chr10	122663585	synonymous	0.411765	0.235294	0.923	0.0686695
rs3740307	WDR11	chr10	122665459	synonymous	0.2	0.15	0.998	0.0686695
rs1047057	FGFR2	chr10	123239112	synonymous	0.111111	0.296296	0.53	0.41205
rs35350755	ATE1	chr10	123549691	synonymous	0.0714286	0.142857	0.996	0.248395
rs2295879	TACC2	chr10	123996976	missense	0.208333	0.125	0.143	0.672185
rs1045216	PLEKHA1	chr10	124189197	missense	0.259259	0.185185	0.197	0.123867
rs3013236	DMBT1	chr10	124330427	missense	0.588235	0.529412	0	0.172886
rs1140591	ACADSB	chr10	124800853	synonymous	0.2	0.0666667	0.024	0.257982
rs1219725	CPXM2	chr10	125528048	synonymous	0	0.1875	0.258	0.123288
rs74962101	CHST15	chr10	125804385	synonymous	0.322581	0.16129	0.983	0.0579577
rs11461	OAT	chr10	126089434	synonymous	0.307692	0.25641	0.609	0.183673
rs2303611	FAM175B	chr10	126517989	synonymous	0.214286	0.107143	0.641	0.0435866
rs17152433	ZRANB1	chr10	126670356	synonymous	0.3125	0.1875	0.996	#N/A
rs17153510	C10orf137	chr10	127441439	missense	0.3125	0.0625	0.719	#N/A
rs3208565	DHX32	chr10	127530325	synonymous	0.25	0.25	0.308	0.282
rs11371	DOCK1	chr10	129242515	synonymous	0.388889	0.111111	0.668	0.12318
rs8473	MKI67	chr10	129899578	missense	0.363636	0	0.001	0.650575
rs12917	MGMT	chr10	131506283	missense	0.421053	0.210526	0.07	0.8375
rs2474328	LRRC27	chr10	134161633	synonymous	0.0588235	0.117647	0	0.642267
rs1133400	INPP5A	chr10	134459388	missense	0.0588235	0.0588235	0.976	0.342252
rs11246020	SIRT3	chr11	233067	missense	0.315789	0.105263	0.194	0.533118
rs1045288	PSMD13	chr11	237087	missense	0.392857	0.321429	0.344	0.1575
rs3809110	ATHL1	chr11	290494	missense	0.555556	0.166667	0.117	0.334618
rs12801980	ATHL1	chr11	293188	synonymous	0.52	0.28	0.053	0.334618
rs1134578	PKP3	chr11	404317	synonymous	0.333333	0.208333	0.535	0.0608108
rs12628	HRAS	chr11	534242	synonymous	0.409091	0.318182	0.835	#N/A
rs2242183	RASSF7	chr11	562219	missense	0.275862	0.275862	0.747	0.256055
rs2242182	RASSF7	chr11	562421	missense	0.25	0.1875	0.208	0.256055
rs11246212	PHRF1	chr11	610277	missense	0.421053	0.210526	0	0.191987
rs1061501	IRF7	chr11	614864	synonymous	0.315789	0.0526316	0.002	0.181752
rs10615	DEAF1	chr11	653968	synonymous	0.315789	0.105263	0.879	0.21705
rs3087546	EPS8L2	chr11	720197	synonymous	0.346154	0.230769	0.635	0.0690005
rs7930569	PDDC1	chr11	771034	synonymous	0.285714	0.0714286	0.679	0.294327
rs10902221	PIDD	chr11	802379	missense	0.352941	0.117647	0.17	#N/A
rs1138693	PNPLA2	chr11	824789	missense	0.444444	0.703704	0.006	0.253755
rs7126805	EFCAB4A	chr11	828916	missense	0.516129	0.16129	0.924	#N/A
rs6682	CHID1	chr11	870446	missense	0.189189	0.243243	0.772	0.0264064
rs10794358	AP2A2	chr11	985547	synonymous	0.16129	0.129032	0.882	0.118203
rs11538725	AP2A2	chr11	993907	synonymous	0.470588	0.176471	0.15	0.118203
rs3750920	TOLLIP	chr11	1309956	synonymous	0.451613	0.387097	0.918	0.00538876
rs621679	LSP1	chr11	1902768	missense	0.228571	0.542857	0	0.243376
rs4930142	MRPL23	chr11	1974029	missense	0.52381	0.333333	0.011	0.320622
rs12812	MRPL23	chr11	1977552	missense	0.391304	0.26087	0	0.320622
rs2234279	TSSC4	chr11	2424541	missense	0.166667	0.111111	0.124	0.131897
rs1057128	KCNQ1	chr11	2797237	synonymous	0.333333	0.380952	0.902	0.0816697
rs1129782	SLC22A18	chr11	2943671	missense	0.526316	0.105263	0.286	0.320183
rs729662	CARS	chr11	3028140	synonymous	0.241379	0.275862	0.744	0.124444
rs62619253	ZNF195	chr11	3381369	missense	0.592593	0.37037	0.021	0.309686
rs1875	NUP98	chr11	3714489	synonymous	0.333333	0.148148	0.919	0.12095
rs2304891	STIM1	chr11	4103524	synonymous	0.363636	0.454545	0.985	0.253333
rs9937	RRM1	chr11	4159457	synonymous	0.433333	0.233333	0.999	0.0627615
rs926101	TRIM21	chr11	4411241	synonymous	0.136364	0.227273	0.76	0.498297
rs713040	HBB	chr11	5248243	synonymous	0.148148	0.037037	0.01	#N/A
rs3740998	TRIM34	chr11	5664831	synonymous	0.178571	0.107143	0.826	0.584575
rs11038628	TRIM5	chr11	5688940	missense	0.434783	0.0869565	0.026	0.763536
rs3740996	TRIM5	chr11	5701281	missense	0.294118	0.117647	0.029	0.763536
rs7935564	TRIM22	chr11	5718517	missense	0.421053	0.263158	0.218	0.849609
rs3750944	FAM160A2	chr11	6239344	missense	0.171429	0.114286	0.945	0.218487
rs1051992	PRKCDBP	chr11	6340706	missense	0.296296	0.444444	0.432	0.582734
rs1043390	ILK	chr11	6630833	synonymous	0.181818	0.136364	0.995	#N/A
rs1128396	TPP1	chr11	6636106	synonymous	0.5	0.617647	0.971	0.154297
rs4758443	DCHS1	chr11	6648424	missense	0.15	0	0.063	0.204082
rs5864	PPFIBP2	chr11	7673015	synonymous	0.258065	0.258065	0.876	0.212058
rs12801394	CYB5R2	chr11	7687715	missense	0.285714	0.0952381	0.116	0.167136
rs4758267	EIF3F	chr11	8014479	synonymous	0.85	0.85	0.985	0.149841
rs3812762	ST5	chr11	8751640	missense	0.208333	0.25	0.999	0.113523
rs2568068	TMEM9B	chr11	8977830	synonymous	0.380952	0.119048	0.972	0.811151
rs952374	DENND5A	chr11	9225486	missense	0.363636	0.242424	0.997	0.0589569
rs78813996	TMEM41B	chr11	9305051	missense	0.235294	0.176471	0.99	0.328829
rs10743108	ZNF143	chr11	9537904	missense	0.105263	0.105263	0.884	0.0413695
rs10770042	WEE1	chr11	9607032	synonymous	0.285714	0.190476	0.665	0.0518207
rs34696762	SWAP70	chr11	9769483	synonymous	0.333333	0.333333	0.058	0.0758929
rs415895	SWAP70	chr11	9769562	missense	0.282051	0.0769231	0.965	0.0758929
rs1065052	RNF141	chr11	10555589	synonymous	0.193548	0.129032	0.973	#N/A
rs10831567	GALNTL4	chr11	11292700	synonymous	0.315789	0.263158	0.067	#N/A
rs901553	GALNTL4	chr11	11354346	synonymous	0.4	0.2	0.991	#N/A
rs11022079	USP47	chr11	11913585	missense	0.235294	0.176471	0.99	0.0336134
rs7933089	USP47	chr11	11976628	synonymous	0.416667	0.25	0.909	0.0336134
rs3206824	DKK3	chr11	11986061	missense	0.136364	0.136364	0.016	0.0975428
rs3816921	MICAL2	chr11	12246233	synonymous	0.238095	0.333333	0.979	0.133429
rs11547363	PARVA	chr11	12525925	synonymous	0.25	0.125	0.992	0.460705
rs4757268	PDE3B	chr11	14810762	synonymous	0.0588235	0.117647	0.985	0.236462
rs757081	NUCB2	chr11	17351683	missense	0.272727	0.333333	0.976	0.681818
rs211146	SERGEF	chr11	17981047	synonymous	0.148148	0.333333	0.921	0.371663
rs7128017	HPS5	chr11	18319180	missense	0.0555556	0.111111	0.121	0.288462
rs4820	LDHA	chr11	18424487	synonymous	0.4	0.85	0.933	0.425214
rs2279901	TSG101	chr11	18505552	synonymous	0.304348	0.0869565	0.993	0.403423
rs56151250	UEVLD	chr11	18555901	synonymous	0.4	0.133333	0.997	0.278302
rs35411689	SPTY2D1	chr11	18633897	missense	0.2	0.08	0.996	0.432292
rs11605097	SPTY2D1	chr11	18633971	synonymous	0.3125	0.1875	0.728	0.432292
rs2271001	ZDHHC13	chr11	19167850	missense	0.266667	0	0.981	0.622273
rs3824886	HTATIP2	chr11	20404613	missense	0.378378	0.324324	0.14	0.240994
rs15783	MUC15	chr11	26586801	missense	0.294118	0.235294	0.027	0.278997
rs6484295	LGR4	chr11	27406844	synonymous	0.333333	0	0.983	0.146479
rs4876	RCN1	chr11	32124978	synonymous	0.518519	0.333333	0.841	0.0319489
rs11032025	PRRG4	chr11	32874926	synonymous	0.32	0.08	0.01	0.560195
rs3740617	LMO2	chr11	33881016	synonymous	0.2	0.166667	0.963	#N/A
rs769217	CAT	chr11	34482908	synonymous	0.441176	0.264706	0.918	0.188131
rs2281910	EHF	chr11	34668143	synonymous	0.130435	0.0869565	0.951	0.15625
rs286891	EHF	chr11	34680400	synonymous	0.1875	0.25	0.993	0.15625
rs1977420	APIP	chr11	34910397	missense	0.375	0.375	0.997	0.0502283
rs497582	PDHX	chr11	34991727	synonymous	0.333333	0.133333	0.926	0.512605
rs3740958	PRR5L	chr11	36472800	synonymous	0.2	0.0666667	0.984	0.0913405
rs11555762	HSD17B12	chr11	43876698	missense	0.631579	1	0	0.856019
rs3107275	ACCS	chr11	44104981	missense	0.484848	0.515152	0.568	0.194058
rs4755228	EXT2	chr11	44129290	synonymous	0.32	0.16	0.998	0.156863
rs1139971	CD82	chr11	44640268	missense	0.40625	0.25	0.044	0.109383
rs2291334	TSPAN18	chr11	44940828	missense	0.0540541	0.189189	0.227	0.21284
rs1132349	PEX16	chr11	45935384	synonymous	0.166667	0.111111	0.01	0.21978
rs3736508	PHF21A	chr11	45975130	missense	0.04	0.12	0.902	0.205357
rs20542	MDK	chr11	46403649	synonymous	0.266667	0.266667	0.53	0.00120265
rs2167079	ACP2	chr11	47270255	missense	0.130435	0.26087	0.99	0.153846
rs2279238	NR1H3	chr11	47282024	synonymous	0.148148	0.037037	0.683	0.0938338
rs1051006	MADD	chr11	47306585	missense	0.0857143	0.0857143	0.994	0.092562
rs2293576	SLC39A13	chr11	47434986	synonymous	0.115385	0.230769	0.429	0.0740741
rs1064608	MTCH2	chr11	47640429	missense	0.4375	0.125	0.998	#N/A
rs4752904	PTPRJ	chr11	48166267	missense	0.208333	0.0833333	0.071	0.554286
rs4939134	TNKS1BP1	chr11	57081197	missense	0.291667	0.25	0.504	0.350148
rs1047979	LPXN	chr11	58318619	synonymous	0.129032	0.16129	0.69	0.244406
rs8373	ZFP91	chr11	58378424	missense	0.333333	0.166667	0.671	0.0790274
rs10896928	FAM111A	chr11	58919813	synonymous	0.392857	0.428571	0.585	1.26742
rs12796683	DTX4	chr11	58940278	synonymous	0.136364	0.136364	0.288	0.0907029
rs544864	MPEG1	chr11	58978940	missense	0.142857	0.171429	0.105	0.120197
rs6591561	MS4A4A	chr11	60070176	missense	0.290323	0.322581	0.002	0.962199
rs950803	MS4A7	chr11	60152563	synonymous	0.117647	0.647059	0.417	#N/A
rs950802	MS4A7	chr11	60152584	synonymous	0.636364	0.954545	0.342	#N/A
rs3825020	MS4A14	chr11	60184191	missense	0.0666667	0.2	0.055	1.30411
rs1032939	MS4A15	chr11	60531346	missense	0.0588235	0.352941	0.421	0.324246
rs3763840	PRPF19	chr11	60666341	synonymous	0.25	0.0625	0.829	0.060307
rs2469887	TMEM132A	chr11	60704213	missense	0.235294	0	0.691	0.187651
rs174535	C11orf9	chr11	61551356	synonymous	0.0645161	0.129032	0.051	#N/A
rs174465	FADS3	chr11	61658800	synonymous	0	0.136364	0.16	0.0412281
rs3815045	RAB3IL1	chr11	61669946	synonymous	0.157895	0	0.386	0.103909
rs77865984	AHNAK	chr11	62288649	missense	0.0666667	0.0666667	0.915	0.216744
rs584845	TTC9C	chr11	62496519	synonymous	0.304348	0.217391	0.984	#N/A
rs4693	NXF1	chr11	62564009	synonymous	0.4	0.142857	0.987	0.0994286
rs2228626	STX5	chr11	62575025	synonymous	0.533333	0.2	0.988	0.0649351
rs4726	SLC3A2	chr11	62652779	synonymous	0.277778	0.111111	0.883	0.524456
rs643634	C11orf84	chr11	63585804	synonymous	0.1875	0.0625	0.804	0.0865052
rs3802932	FERMT3	chr11	63988045	synonymous	0.16	0.08	0.006	0.195495
rs3802933	FERMT3	chr11	63988102	synonymous	0.0454545	0.136364	0.398	0.195495
rs1059440	TRPT1	chr11	63991801	missense	0.269231	0.115385	0.643	0.468182
rs12366035	VEGFB	chr11	64004692	synonymous	0.388889	0.388889	0.753	0.156766
rs28395877	PLCB3	chr11	64034911	synonymous	0.125	0.0625	0.732	0.120335
rs685870	CCDC88B	chr11	64111928	missense	0.142857	0.238095	0.056	0.381841
rs11542299	RPS6KA4	chr11	64138805	synonymous	0.3125	0.375	0.935	0.0458453
rs2230414	RASGRP2	chr11	64496357	synonymous	0.030303	0.121212	0.998	0.0429217
rs2959656	MEN1	chr11	64572018	missense	0.16	0.08	0.022	0.447619
rs2071313	MEN1	chr11	64572602	synonymous	0.3125	0.25	0.965	0.447619
rs10897533	EHD1	chr11	64622869	synonymous	0.233333	0.166667	0.99	#N/A
rs664226	ARL2	chr11	64789194	missense	0.235294	0.411765	0.768	#N/A
rs534236	SNX15	chr11	64799998	synonymous	0.125	0	0.029	0.0951904
rs1129195	TM7SF2	chr11	64882789	missense	0.333333	0.25	0.739	0.375869
rs17583	CAPN1	chr11	64950970	synonymous	0.333333	0.111111	0.143	0.0533182
rs10895991	CAPN1	chr11	64972286	missense	0.1875	0	0.769	0.0533182
rs79320058	LTBP3	chr11	65307852	synonymous	0.388889	0.166667	0.841	0.0903317
rs3741380	EHBP1L1	chr11	65349063	missense	0.176471	0.147059	0.039	0.500713
rs2004649	MAP3K11	chr11	65380916	synonymous	0.3125	0.28125	0.685	0.0826087
rs3741378	SIPA1	chr11	65408937	missense	0.185185	0.111111	0.212	0.0706052
rs12146493	AP5B1	chr11	65547333	missense	0.0555556	0	0.048	#N/A
rs545500	MUS81	chr11	65629934	missense	0.310345	0.344828	0.81	0.135331
rs633800	EFEMP2	chr11	65638719	synonymous	0.111111	0.222222	0.855	0.236569
rs11542177	C11orf68	chr11	65685317	synonymous	0.2	0.2	0.916	0.12595
rs660118	SART1	chr11	65735174	missense	0.30303	0.151515	0.452	0.117808
rs2276017	EIF1AD	chr11	65766092	missense	0.15	0	0.565	0.0282916
rs1049872	SF3B2	chr11	65826704	synonymous	0.380952	0.285714	0.987	0.44695
rs3741367	CD248	chr11	66083129	missense	0.277778	0.388889	0.032	0.228933
rs1052566	BRMS1	chr11	66105194	missense	0.193548	0.193548	0.317	0.23246
rs11537930	B3GNT1	chr11	66114900	synonymous	0.0454545	0.0909091	0.908	#N/A
rs11110	MRPL11	chr11	66206169	synonymous	0.454545	0.636364	0.978	0.122044
rs1671063	DPP3	chr11	66272142	synonymous	0.125	0	0.023	0.0941597
rs2305535	DPP3	chr11	66272237	missense	0.416667	0.25	0.979	0.0941597
rs2298806	BBS1	chr11	66282095	synonymous	0.222222	0.166667	0.938	0.163949
rs572846	CTSF	chr11	66331458	synonymous	0.277778	0.222222	0.308	0.181141
rs545009	CTSF	chr11	66333598	synonymous	0.315789	0.157895	0.006	0.181141
rs2282502	RHOD	chr11	66834252	synonymous	0.392857	0.107143	0.005	0.253201
rs2228418	ADRBK1	chr11	67034266	synonymous	0.222222	0.148148	0.833	0.00342075
rs2298815	ANKRD13D	chr11	67068859	synonymous	0.222222	0.111111	0.003	0.119969
rs11227788	TBC1D10C	chr11	67176898	missense	0.047619	0.142857	0.052	0.0278746
rs13859	RPS6KB2	chr11	67202156	missense	0.181818	0.0909091	0.22	0.118896
rs3802746	C11orf24	chr11	68030173	missense	0.133333	0.133333	0.443	0.829243
rs3736228	LRP5	chr11	68201295	missense	0.25	0.291667	0.553	0.108925
rs11544721	MRGPRF	chr11	68777323	missense	0	0.333333	0.363	0.0879765
rs3829241	TPCN2	chr11	68855363	missense	0.2	0.0666667	0.018	0.217712
rs9344	CCND1	chr11	69462910	synonymous	0.305556	0.194444	0.743	0.0324519
rs546502	PPFIA1	chr11	70118489	missense	0.235294	0.176471	0.984	0.282627
rs2276360	NADSYN1	chr11	71169547	missense	0.206897	0.0689655	0.749	0.232833
rs17161980	ANAPC15	chr11	71821236	synonymous	0.321429	0.178571	0.738	#N/A
rs2276048	INPPL1	chr11	71941212	synonymous	0.421053	0.368421	0.813	0.0895522
rs56200889	ARAP1	chr11	72408055	missense	0.45	0.35	0.872	0.105481
rs660339	UCP2	chr11	73689104	missense	0.263158	0.184211	0.013	0.179868
rs4944052	POLD3	chr11	74329615	synonymous	0.3125	0.125	0.988	0.339943
rs1125609	RNF169	chr11	74546905	synonymous	0.142857	0	0.993	0.353659
rs12422149	SLCO2B1	chr11	74883577	missense	0.151515	0.30303	0.272	0.142857
rs2306168	SLCO2B1	chr11	74907582	missense	0.2	0.266667	0.116	0.142857
rs877711	ARRB1	chr11	74994352	synonymous	0.157895	0.315789	0.985	0.341715
rs584961	SERPINH1	chr11	75277628	synonymous	0.3125	0.125	0.578	0.0253755
rs651581	SERPINH1	chr11	75277992	synonymous	0.266667	0.0666667	0.796	0.0253755
rs636420	UVRAG	chr11	75852448	synonymous	0.193548	0.193548	0.284	0.256098
rs79525962	LRRC32	chr11	76371418	missense	0.2	0.4	0.913	0.13347
rs3740778	LRRC32	chr11	76372418	synonymous	0.222222	0.222222	0.829	0.13347
rs4379869	ACER3	chr11	76637651	missense	0.0588235	0.235294	0.951	0.312057
rs28930682	RSF1	chr11	77378505	synonymous	0.266667	0.0666667	0.943	0.191724
rs2186564	AAMDC	chr11	77583266	missense	0.391304	0.826087	0.986	#N/A
rs534418	NDUFC2-KCTD14	chr11	77790653	synonymous	0.294118	0.205882	0	1.30646
rs1385600	GAB2	chr11	77936166	synonymous	0.16	0.12	0.813	0.0992908
rs10501429	NARS2	chr11	78279790	missense	0.181818	0	0.381	0.422619
rs4759	PRCP	chr11	82535963	synonymous	0.321429	0.214286	0.03	0.232323
rs494791	CCDC90B	chr11	82996986	missense	0.0967742	0.0645161	0.001	0.227041
rs694353	PICALM	chr11	85692181	synonymous	0.2	0.2	0.997	0.098472
rs974144	EED	chr11	85968623	synonymous	0.206897	0.103448	0.996	#N/A
rs1042780	ME3	chr11	86161388	missense	0.166667	0.111111	0.916	0.0173116
rs11235097	TMEM135	chr11	87032287	missense	0.238095	0	0.995	0.126074
rs1045861	CHORDC1	chr11	89935586	missense	0.413793	0.275862	0.172	0.146341
rs34057693	MED17	chr11	93529655	synonymous	0.3125	0.125	0.71	0.0626087
rs12793348	PANX1	chr11	93913036	missense	0.3	0	0.27	0.314917
rs2509943	ANKRD49	chr11	94231257	synonymous	0.307692	0.115385	0.738	0.0762829
rs2303960	AMOTL1	chr11	94533373	synonymous	0.0434783	0.130435	0.689	0.0743618
rs11020968	AMOTL1	chr11	94602414	missense	0.0666667	0.133333	0.007	0.0743618
rs1150360	FAM76B	chr11	95512060	synonymous	0.297297	0.135135	0.993	0.0573951
rs644799	CEP57	chr11	95564259	missense	0.25	0.111111	0.664	0.291465
rs566204	MTMR2	chr11	95580926	synonymous	0.16	0.2	0.915	0.0993228
rs10831519	CCDC82	chr11	96116444	missense	0.228571	0.0285714	0.989	0.760181
rs17878663	BIRC3	chr11	102201848	synonymous	0.111111	0.333333	0.565	0.259434
rs10502001	MMP7	chr11	102398593	missense	0.315789	0.105263	0.064	0.172943
rs2566913	DYNC2H1	chr11	103229027	synonymous	0	0.105263	0.997	#N/A
rs10791649	PDGFD	chr11	103780455	synonymous	0.266667	0.0666667	0.946	0.106538
rs3758911	CWF19L2	chr11	107197640	missense	0.157895	0	0.046	0.302548
rs3741056	ACAT1	chr11	107992346	missense	0.0606061	0.333333	0.76	0.215517
rs10502151	ALG9	chr11	111724133	missense	0.208333	0.166667	0.963	0.0413793
rs1045282	C11orf1	chr11	111754574	synonymous	0.235294	0.176471	0.994	0.394683
rs7124407	C11orf52	chr11	111795085	missense	0.3	0.1	0.004	1.39739
rs10891314	DLAT	chr11	111916647	missense	0.366667	0.133333	0.987	0.162162
rs549908	IL18	chr11	112020916	synonymous	0.0666667	0.4	0.722	0.725
rs723077	TTC12	chr11	113194168	missense	0.115385	0.115385	0.096	0.580247
rs918144	BUD13	chr11	116633825	synonymous	0.107143	0.107143	0.014	0.648492
rs28590104	PCSK7	chr11	117077034	synonymous	0.153846	0.115385	0.524	0.112245
rs638405	BACE1	chr11	117163824	synonymous	0.148148	0.185185	0.977	0.125874
rs573455	CEP164	chr11	117267884	missense	0.259259	0.037037	0.032	0.353495
rs2228055	IL10RA	chr11	117864846	missense	0.137931	0.206897	0.063	0.328544
rs2298831	AMICA1	chr11	118068752	missense	0.133333	0.466667	0	0.563011
rs1793174	AMICA1	chr11	118074337	missense	0.142857	0.190476	0.001	0.563011
rs6589664	TMEM25	chr11	118404804	synonymous	0.105263	0.157895	0.963	0.145892
rs12289253	TMEM25	chr11	118405068	missense	0.26087	0.130435	0.883	0.145892
rs11552421	IFT46	chr11	118430519	missense	0.21875	0.3125	0.897	0.407935
rs11216925	ARCN1	chr11	118471423	synonymous	0.411765	0.147059	0.986	0.0969828
rs483598	PHLDB1	chr11	118509668	synonymous	0.380952	0.190476	0.642	0.233766
rs11216938	PHLDB1	chr11	118514625	synonymous	0.2	0.2	0.986	0.233766
rs7104819	BCL9L	chr11	118769442	synonymous	0.466667	0	0.518	0.0851064
rs1804690	HYOU1	chr11	118922200	synonymous	0.4	0.16	0.995	0.265152
rs643788	DPAGT1	chr11	118967758	missense	0.344828	0.137931	0.231	0.238235
rs100803	HINFP	chr11	119005132	missense	0.0869565	0.0869565	0.091	0.119932
rs2249466	MCAM	chr11	119181170	synonymous	0.166667	0.166667	0.987	0.187744
rs2511841	RNF26	chr11	119206375	synonymous	0.210526	0.157895	0.735	0.1321
rs78682406	RNF26	chr11	119206912	missense	0.2	0.2	0.122	0.1321
rs2508490	OAF	chr11	120099679	missense	0.333333	0.866667	0.211	0.0911128
rs2305013	ARHGEF12	chr11	120340060	missense	0.4	0	0.984	0.240854
rs3824968	SORL1	chr11	121475922	synonymous	0.444444	0.0555556	0.958	0.166147
rs872414	UBASH3B	chr11	122665437	synonymous	0.111111	0.111111	0.223	0.0334928
rs1056615	VWA5A	chr11	124015994	synonymous	0.294118	0.117647	0.025	0.656827
rs76570671	TBRG1	chr11	124502114	missense	0.3125	0.1875	0.136	0.344
rs7933204	ROBO3	chr11	124747837	synonymous	0.0555556	0.166667	0.851	0.357783
rs59648931	ROBO4	chr11	124767067	missense	0.133333	0.333333	0.934	0.390637
rs948268	SLC37A2	chr11	124955032	synonymous	0.105263	0.0526316	0.455	0.143629
rs14065	TMEM218	chr11	124972208	missense	0.133333	0.133333	0	#N/A
rs2241502	STT3A	chr11	125479363	synonymous	0.481481	0.111111	0.919	#N/A
rs3088241	PUS3	chr11	125763746	missense	0.210526	0.0526316	0.363	0.243411
rs2962118	SRPR	chr11	126135973	synonymous	0.375	0.1875	0.735	0.0325444
rs695029	DCPS	chr11	126174164	synonymous	0.294118	0.0588235	0.992	0.0910911
rs616360	DCPS	chr11	126201403	synonymous	0.222222	0.277778	0.768	0.0910911
rs2230279	ST3GAL4	chr11	126278075	synonymous	0.24	0.24	0.095	0.488767
rs2298475	ST3GAL4	chr11	126278203	synonymous	0.1	0.15	0.291	0.488767
rs2230004	ETS1	chr11	128333503	synonymous	0.176471	0.205882	0.996	0.351622
rs1131972	NFRKB	chr11	129754644	synonymous	0.333333	0.0666667	0.482	0.0719424
rs476106	ST14	chr11	130066335	synonymous	0.533333	0	0.856	0.0833333
rs11827924	ST14	chr11	130068491	synonymous	0.315789	0.210526	0.375	0.0833333
rs2131535	ADAMTS8	chr11	130281488	missense	0.0833333	0.291667	0.705	0.0790378
rs4414223	SNX19	chr11	130776524	missense	0.28	0.28	0.625	0.29511
rs2276265	NCAPD3	chr11	134047243	synonymous	0.2	0	0.593	0.25827
rs3741097	GLB1L2	chr11	134244123	synonymous	0.5	0.1	0.035	0.13459
rs11062385	KDM5A	chr12	427575	missense	0.25	0.05	0.997	0.11
rs956868	WNK1	chr12	990912	missense	0.466667	0.0666667	0.162	0.222065
rs12828016	WNK1	chr12	998365	missense	0.416667	0.333333	0.446	0.222065
rs2907608	RHNO1	chr12	2997397	synonymous	0.4	0.2	0.122	0.834302
rs998814	TULP3	chr12	3049698	missense	0.233333	0.1	0.001	0.212148
rs3217805	CCND2	chr12	4388084	synonymous	0.1875	0.125	0.375	0.442733
rs7309402	C12orf5	chr12	4459032	synonymous	0.1875	0.0625	0.342	#N/A
rs2255588	DYRK4	chr12	4716513	synonymous	0.181818	0.151515	0.061	0.460055
rs216311	VWF	chr12	6128443	missense	0.0555556	0.166667	0.224	0.259696
rs767455	TNFRSF1A	chr12	6450945	synonymous	0.291667	0.25	0.702	0.209746
rs2228576	SCNN1A	chr12	6457062	missense	0.233333	0.2	0.002	0.304114
rs2041385	TAPBPL	chr12	6562293	missense	0.1875	0	0.001	0.433202
rs2072375	VAMP1	chr12	6575044	synonymous	0.222222	0.0555556	0.952	0.454395
rs2240871	NCAPD2	chr12	6639981	missense	0.28	0.04	0.066	0.343816
rs1639122	CHD4	chr12	6711147	missense	0	0.133333	0.039	0.0495495
rs1055141	CD4	chr12	6926363	synonymous	0.190476	0.190476	0.086	0.514175
rs2226955	USP5	chr12	6965194	synonymous	0.216216	0.108108	0.775	0.0223464
rs710415	LRRC23	chr12	7023123	missense	0.190476	0.333333	0.005	0.250627
rs3742089	C1RL	chr12	7249598	missense	0.4	0.2	0.806	0.182576
rs10963	RBP5	chr12	7281317	missense	0.178571	0.25	0.939	0.105664
rs34933247	CLSTN3	chr12	7287956	synonymous	0.2	0.1	0.945	0.143522
rs4883263	CD163	chr12	7649484	missense	0.296296	0.222222	0.289	0.265023
rs25684	SLC2A3	chr12	8074192	synonymous	0.3125	0.125	0.396	0.428401
rs2024301	CLEC4A	chr12	8278181	missense	0.0555556	0.111111	0.093	0.860317
rs1135816	KLRB1	chr12	9750669	missense	0.125	0.28125	0.562	#N/A
rs3764022	CLEC2D	chr12	9833524	missense	0.210526	0.210526	0.078	0.439024
rs3764021	CLEC2D	chr12	9833628	synonymous	0.133333	0.133333	0.009	0.439024
rs536947	CLEC12A	chr12	10131939	synonymous	0.190476	0.571429	0.001	1.30421
rs11053646	OLR1	chr12	10313448	missense	0.235294	0.352941	0.139	0.456911
rs2255336	KLRC4-KLRK1	chr12	10532326	missense	0.0666667	0	0.1	0.285033
rs11611479	ETV6	chr12	11992168	synonymous	0.368421	0.0526316	0.983	0.0294118
rs1051374	DDX47	chr12	12967127	synonymous	0.258065	0.16129	0.987	0.100407
rs3213764	ATF7IP	chr12	14587301	missense	0.285714	0	0.861	0.243902
rs1600	PLBD1	chr12	14656768	missense	0.322581	0.290323	0.939	0.466847
rs1055151	RERG	chr12	15262179	synonymous	0.2	0.16	0.845	#N/A
rs56666201	AEBP2	chr12	19626205	synonymous	0.258065	0.0967742	0.995	0.0176051
rs6500	RECQL	chr12	21623969	synonymous	0.4	0.24	0.993	0.084
rs10841930	CMAS	chr12	22213786	synonymous	0.424242	0.151515	0.971	0.0685358
rs4963793	ETNK1	chr12	22814036	synonymous	0.26087	0.0434783	0.993	0.40803
rs3210635	ASUN	chr12	27064232	synonymous	0.333333	0.037037	0.988	0.306407
rs2075378	PPFIBP1	chr12	27788021	synonymous	0.111111	0.111111	0.361	0.0904685
rs1127787	MRPS35	chr12	27867727	missense	0.315789	0.210526	0.008	0.505831
rs10771427	CCDC91	chr12	28605426	missense	0.333333	0.0833333	0.968	0.433526
rs2216854	FAR2	chr12	29423460	synonymous	0	0.08	0.017	0.376098
rs12831730	ERGIC2	chr12	29521193	synonymous	0.363636	0.181818	0.965	0.643914
rs1054426	IPO8	chr12	30823971	synonymous	0.32	0.24	0.973	0.0281385
rs1046458	DDX11	chr12	31256905	missense	0.5	0.4375	0.005	0.295887
rs10844318	DNM1L	chr12	32875406	synonymous	0.25	0.0625	0.998	#N/A
rs3759139	CPNE8	chr12	39087609	synonymous	0.294118	0.176471	0.99	0.0356612
rs3761863	LRRK2	chr12	40758652	missense	0.285714	0.333333	0.154	0.236655
rs1059360	YAF2	chr12	42554505	synonymous	0.241379	0.0344828	0.997	0.0857143
rs7315731	SCAF11	chr12	46321514	missense	0.416667	0.125	0.276	0.560724
rs2286025	TMEM106C	chr12	48359984	missense	0.407407	0.148148	0.967	0.238938
rs886588	SENP1	chr12	48477422	synonymous	0.0555556	0.111111	0.995	0.375
rs2228500	PFKM	chr12	48526712	missense	0.26087	0.0434783	0.998	0.176471
rs3741628	KANSL2	chr12	49048738	missense	0.333333	0.148148	0.976	0.115226
rs3741632	CCNT1	chr12	49086963	synonymous	0.263158	0	0.914	0.121739
rs2453486	ADCY6	chr12	49177113	synonymous	0.0588235	0.117647	0.217	0.0889749
rs1045340	CACNB3	chr12	49221622	synonymous	0.233333	0.233333	0.992	0.0258856
rs1057908	DDX23	chr12	49230035	synonymous	0.416667	0.25	0.988	1.02582
rs1565933	RND1	chr12	49255798	synonymous	0.323529	0.205882	0.929	0.26962
rs3741622	MLL2	chr12	49425978	synonymous	0.3125	0.125	0.993	#N/A
rs697624	TUBA1A	chr12	49579696	synonymous	0.653846	0.192308	0.752	#N/A
rs1058585	TUBA1C	chr12	49666509	synonymous	0.45	0.8	0.9	#N/A
rs3813526	NCKAP5L	chr12	50189602	missense	0.0952381	0.0952381	0.954	0.28022
rs3741562	CERS5	chr12	50529736	synonymous	0.473684	0.105263	0.997	0.164615
rs17124715	LARP4	chr12	50860863	missense	0.388889	0.111111	0.98	0.514793
rs1129406	ATF1	chr12	51203371	synonymous	0.354839	0.290323	0.944	0.137931
rs7312857	BIN2	chr12	51707626	missense	0	0.0952381	0.951	#N/A
rs8608	KRT8	chr12	53294381	synonymous	0.464286	0.714286	0.574	0.0395043
rs11170389	TENC1	chr12	53451849	missense	0.294118	0.117647	0.915	#N/A
rs11170453	CSAD	chr12	53563865	synonymous	0.315789	0.210526	0.876	0.144814
rs10876422	MFSD5	chr12	53647373	synonymous	0.235294	0.205882	0.993	0.0458333
rs3741651	SP1	chr12	53777171	synonymous	0.416667	0	0.974	0.0863787
rs3741659	CALCOCO1	chr12	54109659	missense	0.421053	0.736842	0.994	0.14376
rs2887875	ZNF385A	chr12	54767812	synonymous	0.0869565	0.130435	0.678	0.327607
rs2291267	MMP19	chr12	56233518	synonymous	0.0555556	0.222222	0.224	0.541426
rs2271189	ERBB3	chr12	56494991	synonymous	0.111111	0.222222	0.874	0.15601
rs2291739	TIMELESS	chr12	56814653	missense	0.473684	0.0526316	0.019	0.352941
rs1131514	PRIM1	chr12	57133140	synonymous	0.294118	0.0588235	0.844	0.363895
rs1140648	LRP1	chr12	57593101	synonymous	0.0714286	0.357143	0.592	0.147159
rs11557166	SHMT2	chr12	57626018	synonymous	0.666667	0.0555556	0.988	0.323164
rs4075325	R3HDM2	chr12	57649840	synonymous	0.309524	0.047619	0.994	0.0697674
rs11544238	ARHGAP9	chr12	57870155	missense	0	0.125	0.042	0.365949
rs697221	DDIT3	chr12	57911160	synonymous	0.264706	0.117647	0.986	0.204128
rs2292656	DCTN2	chr12	57926791	synonymous	0.208333	0.25	0.991	0.230072
rs11537654	PIP4K2C	chr12	57985204	synonymous	0.352941	0.176471	0.885	#N/A
rs1564374	ARHGEF25	chr12	58010163	missense	0.0555556	0.222222	0.122	0.45917
rs2044846	USP15	chr12	62778065	synonymous	0.34375	0.28125	0.461	#N/A
rs7486100	TBK1	chr12	64875787	synonymous	0.212121	0.0909091	0.269	0.0728814
rs1147096	GNS	chr12	65146532	synonymous	0.4375	0.125	0.545	0.0804388
rs1152888	IRAK3	chr12	66605228	missense	0.25	0.15	0.309	0.253681
rs1060350	CAND1	chr12	67706466	synonymous	0.238095	0.142857	0.885	#N/A
rs3741644	DYRK2	chr12	68052178	synonymous	0.333333	0.0666667	0.903	0.0233281
rs17851475	NUP107	chr12	69115698	synonymous	0.291667	0.0833333	0.94	0.155606
rs2228654	CPM	chr12	69265578	synonymous	0.363636	0.181818	0.981	0.174941
rs2305641	CPSF6	chr12	69646914	synonymous	0.344828	0.172414	0.965	#N/A
rs547497	FRS2	chr12	69967862	synonymous	0.111111	0	0.936	0.788316
rs1043434	CCT2	chr12	69986788	synonymous	0.347826	0.217391	0.998	#N/A
rs2465811	PTPRB	chr12	70990054	missense	0.166667	0.166667	0.029	0.332717
rs1051334	TSPAN8	chr12	71523134	missense	0.2	0.114286	0.964	2.05668
rs1298463	ZFC3H1	chr12	72013832	synonymous	0.133333	0	0.391	0.0916844
rs2304272	ZFC3H1	chr12	72018028	synonymous	0.2	0.1	0.961	0.0916844
rs3741688	RAB21	chr12	72164395	synonymous	0.34375	0.0625	0.997	0.0518135
rs3759171	TBC1D15	chr12	72307616	synonymous	0.111111	0.166667	0.347	0.323577
rs2307223	PAWR	chr12	80014907	missense	0.4	0.142857	0.199	0.227941
rs2694657	PPP1R12A	chr12	80190650	synonymous	0.2	0.12	0.904	0.0980392
rs9262	C12orf29	chr12	88440676	missense	0.190476	0.0952381	0.99	0.91175
rs2279574	DUSP6	chr12	89745477	missense	0.230769	0.102564	0.707	0.0114943
rs56944668	CRADD	chr12	94243853	synonymous	0.111111	0.0555556	0.679	0.322515
rs14121	VEZT	chr12	95694394	missense	0.366667	0.166667	0.722	0.347594
rs3794261	METAP2	chr12	95906603	synonymous	0.470588	0.235294	0.996	0.184
rs1048906	IKBIP	chr12	99007623	missense	0.153846	0.115385	0.774	0.795337
rs3205421	CHPT1	chr12	102108345	missense	0.416667	0.638889	0.941	0.482249
rs3751129	CCDC53	chr12	102455729	synonymous	0.2	0.36	0.97	#N/A
rs2293624	C12orf73	chr12	104345384	missense	0.117647	0.235294	0.962	0.95977
rs2888805	TDG	chr12	104380734	missense	0.411765	0.147059	0.002	0.255144
rs3817602	GLT8D2	chr12	104390525	synonymous	0	0.133333	0.88	0.0721154
rs17035120	GLT8D2	chr12	104408794	missense	0.103448	0.206897	0.002	0.0721154
rs2272495	APPL2	chr12	105583877	missense	0.151515	0.30303	0.024	0.394471
rs3741883	NUAK1	chr12	106460938	missense	0.148148	0.185185	0.204	0.0701987
rs3088113	CKAP4	chr12	106633569	missense	0.461538	0.346154	0.994	0.0609481
rs4964460	TCP11L2	chr12	106704974	missense	0.142857	0.0952381	0.975	0.415929
rs2228315	SELPLG	chr12	109017898	missense	0.0769231	0.230769	0.001	1.13212
rs3741778	SSH1	chr12	109182049	synonymous	0.136364	0.136364	0.178	0.191753
rs2075260	ACACB	chr12	109696838	missense	0.05	0.1	0.881	0.0917603
rs2302706	KCTD10	chr12	109894028	synonymous	0.238095	0.238095	0.736	#N/A
rs7298565	UBE3B	chr12	109937534	missense	0.107143	0.107143	0.762	0.296813
rs9593	MMAB	chr12	109994870	missense	0.27027	0.189189	0.229	0.274194
rs75347070	ANAPC7	chr12	110841379	synonymous	0.222222	0.166667	0.998	0.0555556
rs10849900	PPTC7	chr12	110974890	synonymous	0.32	0.12	0.963	0.0366972
rs3782886	BRAP	chr12	112110489	synonymous	0.166667	0.166667	0.989	0.069209
rs2074055	ACAD10	chr12	112191641	synonymous	0.1875	0.25	0.01	0.5
rs3752630	TMEM116	chr12	112375990	missense	0.176471	0.235294	0.743	#N/A
rs10774648	ERP29	chr12	112460147	synonymous	0.517241	0.206897	0.041	0.11
rs7970397	TRAFD1	chr12	112580071	synonymous	0.318182	0.318182	0.989	0.42562
rs1131454	OAS1	chr12	113348870	missense	0.433333	0.366667	0.001	0.686341
rs2285933	OAS3	chr12	113386779	missense	0.333333	0.222222	0.01	#N/A
rs16942745	SLC24A6	chr12	113758166	missense	0.235294	0.176471	0.666	#N/A
rs2304460	MED13L	chr12	116408538	synonymous	0.2	0.0666667	0.998	0.118421
rs3741467	FBXO21	chr12	117584066	synonymous	0.3	0.3	0.924	0.0260417
rs9788041	WSB2	chr12	118473054	synonymous	0.419355	0.193548	0.771	0.571478
rs67405503	VSIG10	chr12	118506186	synonymous	0.25	0.214286	0.817	#N/A
rs428073	TAOK3	chr12	118682751	missense	0.205882	0.264706	0.672	0.333592
rs77534891	RAB35	chr12	120536629	missense	0.35	0.25	0.885	0.218888
rs12312562	GCN1L1	chr12	120591143	synonymous	0.5	0.0384615	0.913	#N/A
rs11829037	UNC119B	chr12	121151093	synonymous	0.133333	0.2	0.977	#N/A
rs3914	ACADS	chr12	121174899	synonymous	0.4	0.2	0.743	0.0386043
rs1799958	ACADS	chr12	121176083	missense	0.133333	0.133333	0.589	0.0386043
rs60238091	SPPL3	chr12	121221518	synonymous	0.388889	0.333333	0.998	0.266788
rs3213545	OASL	chr12	121471337	synonymous	0	0.105263	0.001	0.441406
rs25644	P2RX4	chr12	121666646	missense	0.48	0.12	0.456	0.131089
rs1132780	CAMKK2	chr12	121691096	missense	0.227273	0.181818	0.8	0.0543478
rs10849885	KDM2B	chr12	121881848	synonymous	0.05	0.1	0.988	0.189344
rs3825175	ORAI1	chr12	122079441	synonymous	0.130435	0.478261	0.227	0.0128247
rs14259	PSMD9	chr12	122353796	missense	0.372093	0.232558	0.275	0.116807
rs7978353	MLXIP	chr12	122617989	missense	0.151515	0.121212	0.006	0.0988484
rs1129167	CLIP1	chr12	122812503	missense	0.516129	0.225806	0.028	0.0938023
rs2270775	KNTC1	chr12	123105143	synonymous	0.421053	0.0526316	0.774	0.233788
rs2271051	HIP1R	chr12	123344021	missense	0.444444	0.0555556	0.635	0.0943627
rs2280424	C12orf65	chr12	123738494	synonymous	0.136364	0.136364	0.355	0.624439
rs3825141	SBNO1	chr12	123794104	synonymous	0.222222	0.111111	0.589	0.233746
rs5888	SCARB1	chr12	125284748	synonymous	0.214286	0.0714286	0.432	0.31323
rs1059312	SLC15A4	chr12	129278864	synonymous	0.388889	0.277778	0.137	0.286744
rs868158	GPR133	chr12	131620588	synonymous	0.15625	0.375	0.151	#N/A
rs11616018	ULK1	chr12	132396603	synonymous	0.2	0	0.881	0.0670691
rs77081180	NOC4L	chr12	132635581	synonymous	0.105263	0.368421	0.912	0.0680325
rs11146955	FBRSL1	chr12	133158097	missense	0.35	0.25	0.073	0.508343
rs74727297	PXMP2	chr12	133272470	synonymous	0.1875	0.0625	0.035	0.071161
rs77646743	ANKLE2	chr12	133303973	missense	0.4	0.133333	0.005	0.336495
rs2291260	GOLGA3	chr12	133357412	missense	0.269231	0.0384615	0.016	0.112378
rs3741486	GOLGA3	chr12	133384864	missense	0.4	0.2	0.034	0.112378
rs2306537	CHFR	chr12	133423695	synonymous	0.352941	0.117647	0.627	0.384302
rs2306541	CHFR	chr12	133428242	missense	0.133333	0.266667	0.2	0.384302
rs3825108	ZNF26	chr12	133587980	synonymous	0.222222	0.111111	0.685	0.0672878
rs2229373	ZNF140	chr12	133683020	missense	0.243243	0.135135	0.741	0.114706
rs558614	LATS2	chr13	21562948	missense	0	0.166667	0.251	0.0616229
rs4620	SAP18	chr13	21720956	synonymous	0.482759	0.172414	0.987	#N/A
rs9550987	TNFRSF19	chr13	24167505	missense	0.133333	0.133333	0.969	0.599707
rs33990382	SPATA13	chr13	24876752	synonymous	0.1875	0.1875	0.105	0.0840164
rs7571	PARP4	chr13	25000617	missense	0.652174	0.130435	0.133	0.423146
rs2275660	PARP4	chr13	25029218	missense	0.473684	0.263158	0.11	0.423146
rs7995033	MTMR6	chr13	25831888	missense	0.363636	0.272727	0.977	0.0605187
rs11556093	NUPL1	chr13	25876011	missense	0.318182	0.136364	0.042	0.706422
rs1218825	MTIF3	chr13	28009920	missense	0.548387	0.0967742	0.003	1.59447
rs8002697	LNX2	chr13	28143229	missense	0.125	0.125	0.001	0.146611
rs11029	POLR1D	chr13	28239940	synonymous	0.482759	0.275862	0.396	0.534247
rs118191175	POLR1D	chr13	28239999	missense	0.470588	0.411765	0.78	0.534247
rs3742302	USPL1	chr13	31233063	missense	0.190476	0.047619	0	0.493014
rs3742321	STARD13	chr13	33704065	missense	0	0.166667	0.943	0.0731959
rs2274293	SPG20	chr13	36886469	synonymous	0.189189	0.189189	0.994	0.0694289
rs1127446	EXOSC8	chr13	37580139	synonymous	0.424242	0.212121	0.986	0.0567613
rs9469	FAM48A	chr13	37583831	missense	0.388889	0.222222	0.857	#N/A
rs3751379	PROSER1	chr13	39587677	missense	0.5	0.125	0.067	0.270035
rs35247606	MRPS31	chr13	41331026	synonymous	0.166667	0.166667	0.002	0.729443
rs7799	ELF1	chr13	41533052	missense	0.411765	0.352941	0.998	0.0357143
rs2297555	MTRF1	chr13	41834744	synonymous	0.142857	0.047619	0.035	0.43769
rs7136	RGCC	chr13	42032572	synonymous	0.233333	0.2	0.995	0.388385
rs1044856	EPSTI1	chr13	43462422	missense	0.190476	0.142857	0.596	0.621359
rs3783044	DNAJC15	chr13	43639845	synonymous	0.37037	0.148148	0.995	0.394137
rs2274285	COG3	chr13	46103935	missense	0.526316	0.0526316	0.56	0.136951
rs3742264	CPB2	chr13	46648094	missense	0.0588235	0.235294	0.841	0.577371
rs9778	ESD	chr13	47354101	missense	0.435897	0.153846	0.997	0.104326
rs7320366	SUCLA2	chr13	48547467	missense	0.333333	0.0952381	0.8	0.215134
rs11619265	SETDB2	chr13	50057633	synonymous	0.285714	0.0952381	0.007	0.447721
rs17073322	KPNA3	chr13	50283819	synonymous	0.3125	0.03125	0.886	0.486228
rs3803264	THSD1	chr13	52971893	synonymous	0	0.0869565	0.012	0.232997
rs879221439	HNRNPA1L2	chr13	53217526	missense	0.851852	0.611111	0.063	0.358571
rs4883918	DIS3	chr13	73350079	missense	0.37931	0.137931	0.631	0.298507
rs1372000	PIBF1	chr13	73369642	missense	0.333333	0	0.263	0.41344
rs1062087	TBC1D4	chr13	75884216	missense	0.32	0.12	0.988	0.237311
rs7986131	LMO7	chr13	76423248	missense	0.157895	0.210526	0.001	0.566108
rs1800209	CLN5	chr13	77574983	missense	0.185185	0.0740741	0.513	0.409836
rs8002725	SCEL	chr13	78188078	missense	0.181818	0.272727	0.07	0.577391
rs5351	EDNRB	chr13	78475313	synonymous	0.170732	0.268293	0.996	0.215292
rs7327603	RBM26	chr13	79940811	synonymous	0.235294	0.0588235	0.976	0.026465
rs504122	SPRY2	chr13	80911525	missense	0.1	0.6	0.952	#N/A
rs12429818	GPR180	chr13	95273447	synonymous	0.388889	0	0.946	0.0295699
rs626716	IPO5	chr13	98645253	synonymous	0.322581	0.258065	0.988	0.0224913
rs12261	FARP1	chr13	99100547	synonymous	0.323529	0.294118	0.013	0.173716
rs12428661	DOCK9	chr13	99575568	synonymous	0.129032	0.225806	0.956	0.0272727
rs2230342	GPR183	chr13	99948178	synonymous	0.0555556	0.333333	0.996	0.113333
rs946837	TMTC4	chr13	101287340	missense	0.466667	0	0.099	0.24386
rs2281991	ITGBL1	chr13	102366825	missense	0.176471	0.176471	0.67	0.0725309
rs2230854	TPP2	chr13	103275386	synonymous	0.172414	0.103448	0.582	0.111257
rs17655	BIVM-ERCC5	chr13	103528002	missense	0.405405	0.162162	0.012	0.426349
rs3742207	COL4A1	chr13	110818598	missense	0.347826	0.478261	0.05	0.324561
rs9515185	COL4A1	chr13	110959356	missense	0.0869565	0.0869565	0.677	0.324561
rs7990383	COL4A2	chr13	111111235	missense	0.5	0.375	0.013	0.473684
rs375814	RAB20	chr13	111176519	synonymous	0.44	0.08	0.846	0.0631043
rs436462	CARS2	chr13	111298392	synonymous	0.35	0.35	0.21	0.356971
rs2296354	ARHGEF7	chr13	111870037	synonymous	0.225806	0.0967742	0.945	0.207234
rs368865	ATP11A	chr13	113479820	missense	0.411765	0.176471	0.657	0.101911
rs1320525	ATP11A	chr13	113527967	synonymous	0.263158	0.157895	0.105	0.101911
rs5960	F10	chr13	113801737	synonymous	0	0.238095	0.055	0.129639
rs2302757	CUL4A	chr13	113909339	missense	0.361111	0.166667	0.124	0.0336
rs7400002	GAS6	chr13	114524944	synonymous	0.333333	0.416667	0.017	0.0666963
rs2274717	RASA3	chr13	114780764	synonymous	0.0588235	0.176471	0.004	0.1183
rs8809	CDC16	chr13	115030714	synonymous	0.411765	0.0588235	0.5	0.0507132
rs3742945	TTC5	chr14	20770036	missense	0.1875	0.0625	0.788	0.101408
rs17242578	CCNB1IP1	chr14	20784431	synonymous	0.0666667	0.0666667	0.993	0.361809
rs3093930	PARP2	chr14	20824181	synonymous	0.242424	0.181818	0.835	0.40407
rs938886	TEP1	chr14	20837701	missense	0.416667	0.208333	0.953	0.470968
rs938883	OSGEP	chr14	20916958	synonymous	0.3125	0.15625	0.917	0.0309051
rs1130409	APEX1	chr14	20925154	missense	0.470588	0.294118	0.317	0.142173
rs35567022	TMEM55B	chr14	20928359	synonymous	0.387097	0.193548	0.996	0.0700389
rs1049564	PNP	chr14	20940606	missense	0.592593	0.777778	0.741	0.406746
rs3748338	RNASE4	chr14	21167576	missense	0.321429	0.178571	0.879	0.306084
rs1045922	RNASE6	chr14	21250124	missense	0.0967742	0.193548	0.003	0.395604
rs4981349	NDRG2	chr14	21486387	synonymous	0.25	0.3125	0.453	0.53173
rs1958396	ARHGEF40	chr14	21551069	missense	0.25	0.458333	0.559	0.410256
rs10467770	CHD8	chr14	21899631	missense	0.166667	0.111111	0.283	0.0406504
rs1060722	TOX4	chr14	21960816	synonymous	0.34375	0.28125	0.994	0.0195599
rs1139130	METTL3	chr14	21967916	synonymous	0.342857	0.114286	0.856	0.0762332
rs8572	OXA1L	chr14	23236524	missense	0.176471	0.117647	0	0.940043
rs1061040	SLC7A7	chr14	23242828	synonymous	0.0666667	0.333333	0.633	0.148479
rs1805061	SLC7A7	chr14	23248112	synonymous	0.15	0.15	0.889	0.148479
rs1135641	MRPL52	chr14	23299135	missense	0.294118	0.176471	0.001	1.06849
rs2236307	MMP14	chr14	23312923	synonymous	0.153846	0.192308	0.791	0.0840787
rs1127066	RBM23	chr14	23371055	missense	0.346154	0.346154	0.982	0.480094
rs2295680	RBM23	chr14	23374435	synonymous	0.470588	0.294118	0.997	0.480094
rs3811182	ACIN1	chr14	23549785	missense	0.444444	0.259259	0.185	0.236686
rs7157021	SLC7A8	chr14	23598952	synonymous	0.25	0.125	0.87	0.122699
rs2231301	BCL2L2	chr14	23777099	synonymous	0.289474	0.289474	0.936	0.497245
rs2231798	EFS	chr14	23830042	missense	0.117647	0.176471	0.902	0.378771
rs2236261	NGDN	chr14	23944514	synonymous	0.392857	0.5	0.998	0.340996
rs34015250	THTPA	chr14	24026493	missense	0.105263	0.157895	0.994	0.321192
rs2301336	PCK2	chr14	24569418	synonymous	0.217391	0.26087	0.981	0.0868852
rs3825584	DCAF11	chr14	24587639	missense	0.419355	0.419355	0.986	0.0841751
rs4575	PSME2	chr14	24615435	synonymous	0.296296	0.259259	0.981	0.0699301
rs2273913	RNF31	chr14	24617238	synonymous	0.173913	0.130435	0.983	0.147011
rs11547058	REC8	chr14	24642348	synonymous	0.259259	0.185185	0.995	0.450345
rs11550452	IPO4	chr14	24653523	missense	0.318182	0.136364	0.999	0.377729
rs2295322	CHMP4A	chr14	24679877	missense	0.285714	0.333333	0.997	0.786736
rs2295316	GMPR2	chr14	24702789	synonymous	0.294118	0.176471	0.975	0.512935
rs729421	RABGGTA	chr14	24736961	missense	0.190476	0.119048	0.86	0.16141
rs4247001	NOP9	chr14	24771256	synonymous	0.25	0.125	0.399	0.397463
rs3742511	LTB4R	chr14	24784911	synonymous	0.315789	0.0526316	0.007	0.291344
rs3181252	ADCY4	chr14	24802018	synonymous	0	0.266667	0.962	0.128263
rs2228233	NFATC4	chr14	24839165	synonymous	0.411765	0.0588235	0.916	0.356148
rs1043831	SDR39U1	chr14	24909362	missense	0.611111	0.222222	0.421	0.535069
rs45567233	CTSG	chr14	25043671	missense	0	0.235294	0.003	1.20544
rs8192917	GZMB	chr14	25102160	missense	0	0.266667	0.104	0.901324
rs229150	SCFD1	chr14	31099738	missense	0.448276	0.310345	0.998	0.0682927
rs2273171	STRN3	chr14	31381351	missense	0.257143	0.142857	0.996	0.0837696
rs17097735	HECTD1	chr14	31578762	synonymous	0.44	0.16	0.963	#N/A
rs7797	EAPP	chr14	34985645	synonymous	0.444444	0.222222	0.122	0.166403
rs12432539	SNX6	chr14	35062312	synonymous	0.444444	0.111111	0.981	0.379808
rs2275145	BAZ1A	chr14	35242828	synonymous	0.342857	0.114286	0.962	0.33241
rs941653	KIAA0391	chr14	35592538	synonymous	0.375	0.0833333	0.001	0.81903
rs1957106	NFKBIA	chr14	35873770	synonymous	0.238095	0.142857	0.704	0.0188206
rs8018720	SEC23A	chr14	39556185	missense	0.351351	0.27027	0.791	0.0223048
rs13021	PNN	chr14	39650924	missense	0.352941	0.352941	0.998	0.146199
rs1140952	CTAGE5	chr14	39818028	missense	0.269231	0.115385	0.124	0.239407
rs1060878	CTAGE5	chr14	39818145	missense	0.294118	0.235294	0.671	0.239407
rs9989177	DNAAF2	chr14	50092471	missense	0.533333	0.133333	0.47	0.347695
rs2227276	SOS2	chr14	50585248	synonymous	0.28125	0.09375	0.957	0.111111
rs2295847	NIN	chr14	51202311	missense	0.258065	0.193548	0.986	0.268874
rs15669	PYGL	chr14	51376774	synonymous	0.1875	0.3125	0.991	0.0894569
rs2075643	PYGL	chr14	51383432	synonymous	0.25	0.05	0.993	0.0894569
rs2277494	FRMD6	chr14	52186972	synonymous	0.125	0.25	0.099	0.0746055
rs2357947	FERMT2	chr14	53345378	synonymous	0.258065	0.354839	0.948	0.0180412
rs17563	BMP4	chr14	54417522	missense	0.05	0.05	0.999	0.0594595
rs11555279	CGRRF1	chr14	54996872	missense	0	0.0666667	0.112	0.181818
rs4652	LGALS3	chr14	55605036	missense	0.222222	0.333333	0.024	0.65736
rs1045002	FBXO34	chr14	55818517	missense	0.1875	0.4375	0.053	0.317287
rs10138395	FBXO34	chr14	55819219	missense	0.411765	0.235294	0.153	0.317287
rs1041316	C14orf101	chr14	57099859	missense	0.25	0.0625	0.345	#N/A
rs1051858	ARID4A	chr14	58831142	missense	0.241379	0.0344828	0.872	0.219114
rs941884	DAAM1	chr14	59797235	synonymous	0.176471	0.176471	0.97	0.0986667
rs8660	L3HYPDH	chr14	59939727	missense	0.222222	0.111111	0.029	0.141129
rs3742642	PCNXL4	chr14	60591199	missense	0.333333	0.111111	0.904	0.468293
rs976272	SLC38A6	chr14	61449328	missense	0.352941	0.294118	0.577	0.452941
rs2230500	PRKCH	chr14	61924239	missense	0.28	0.36	0.478	0.310345
rs1088680	PRKCH	chr14	61997226	synonymous	0.2	0.0666667	0.78	0.310345
rs10151658	SYNE2	chr14	64612858	missense	0.310345	0.275862	0.324	#N/A
rs1950902	MTHFD1	chr14	64882380	missense	0.238095	0.142857	0.556	0.408805
rs2236225	MTHFD1	chr14	64908845	missense	0.26087	0.0869565	0.197	0.408805
rs10133411	ZBTB1	chr14	64988924	synonymous	0.25	0.333333	0.995	0.11368
rs35179634	RAB15	chr14	65417070	missense	0.133333	0	0.996	0.0385126
rs10146663	MPP5	chr14	67769177	synonymous	0.190476	0.190476	0.993	0.189873
rs15493	VTI1B	chr14	68118132	synonymous	0.363636	0.318182	0.999	0.0479705
rs3742883	ZFYVE26	chr14	68234539	missense	0.105263	0.157895	0.012	0.248629
rs15993	ACTN1	chr14	69352230	synonymous	0.421053	0.263158	0.993	0.0875576
rs2232059	SLC39A9	chr14	69922552	missense	0.0588235	0	0.575	0.090175
rs2275124	KIAA0247	chr14	70171418	synonymous	0.178571	0.142857	0.963	#N/A
rs45621632	TTC9	chr14	71137844	missense	0.190476	0.238095	0.968	0.23038
rs12931	ZFYVE1	chr14	73440864	synonymous	0.235294	0.294118	0.002	0.0442133
rs362414	RBM25	chr14	73581011	synonymous	0.333333	0.222222	0.986	0.015674
rs17782124	ELMSAN1	chr14	74203789	missense	0.0666667	0.2	0.822	0.180124
rs11159042	PTGR2	chr14	74340797	synonymous	0.25	0.05	0.992	0.161922
rs2074930	COQ6	chr14	74428000	missense	0.294118	0	0.924	0.152273
rs8500	COQ6	chr14	74428445	missense	0.318182	0.0454545	0.777	0.152273
rs2074932	ENTPD5	chr14	74441684	synonymous	0.333333	0.0666667	0.995	0.306695
rs4148077	ABCD4	chr14	74759477	missense	0.375	0.25	0.889	0.179916
rs61505039	LTBP2	chr14	74976452	missense	0.0434783	0.347826	0.67	0.295047
rs2302834	YLPM1	chr14	75279395	synonymous	0.333333	0.380952	0.978	0.170732
rs2230237	DLST	chr14	75359670	synonymous	0.36	0.32	0.39	0.147727
rs20578	DLST	chr14	75367807	synonymous	0.421053	0.368421	0.858	0.147727
rs13712	MLH3	chr14	75483812	synonymous	0.263158	0.210526	0.133	0.471154
rs10146482	NEK9	chr14	75574087	missense	0.454545	0.0909091	0.849	0.0582524
rs1046117	FOS	chr14	75746690	synonymous	0.4	0.2	0.816	0.0886999
rs3625	JDP2	chr14	75904660	missense	0.135135	0.135135	0.229	0.165289
rs2287015	FLVCR2	chr14	76045362	missense	0.176471	0.235294	0.001	0.23176
rs1133834	TTLL5	chr14	76368544	missense	0.235294	0	0.975	0.214715
rs3815550	VASH1	chr14	77236380	synonymous	0.131579	0.131579	0.997	0.101449
rs2075773	ANGEL1	chr14	77269788	missense	0.333333	0.166667	0.872	0.43498
rs879027	IRF2BPL	chr14	77492891	synonymous	0.325	0.275	0.928	0.088411
rs7975	GSTZ1	chr14	77793207	missense	0.26087	0.217391	0.327	0.277279
rs11159286	SLIRP	chr14	78174473	synonymous	0.3	0.1	0	1.19097
rs176960	SNW1	chr14	78184566	synonymous	0.392857	0.392857	0.915	0.237347
rs2274736	PTPN21	chr14	88938652	missense	0.151515	0.181818	0.315	0.107466
rs754247	TTC7B	chr14	91084338	synonymous	0.15	0.25	0.058	0.00978793
rs10146731	TTC7B	chr14	91161862	synonymous	0	0.125	0.081	0.00978793
rs2295524	C14orf159	chr14	91671124	missense	0.294118	0.117647	0.146	0.325866
rs941920	CCDC88C	chr14	91739081	missense	0.133333	0.1	0.029	0.10768
rs61990064	TC2N	chr14	92251587	synonymous	0.26087	0.0434783	0.9	0.376147
rs2430347	FBLN5	chr14	92347680	synonymous	0.2	0.15	0.703	0.0405063
rs1051340	TRIP11	chr14	92441066	missense	0.217391	0.0869565	0.597	0.375566
rs1048755	ATXN3	chr14	92548785	missense	0.206897	0.172414	0.984	0.18442
rs3818263	NDUFB1	chr14	92588002	synonymous	0.375	0.9375	0.001	1.6383
rs3742717	RIN3	chr14	93118668	missense	0.0714286	0.178571	0.023	0.139798
rs2236264	LGMN	chr14	93199080	missense	0.380952	0.285714	0.059	0.0674789
rs17128572	GOLGA5	chr14	93263982	missense	0.444444	0.166667	0.918	0.31677
rs1040835	GOLGA5	chr14	93276654	missense	0.434783	0.217391	0.931	0.31677
rs2295394	ITPK1	chr14	93412743	synonymous	0.0588235	0.117647	0.838	0.146259
rs1056810	DDX24	chr14	94524216	synonymous	0.592593	0.666667	0.966	0.251126
rs4934	SERPINA3	chr14	95080803	missense	0.16129	0.290323	0.579	0.677741
rs1128468	CLMN	chr14	95660242	synonymous	0.25	0.2	0.912	0.385449
rs34198557	EML1	chr14	100375707	missense	0.04	0.36	0.917	0.0616046
rs3742379	SLC25A29	chr14	100759277	synonymous	0.344828	0.482759	0.355	0.0188097
rs9453	WARS	chr14	100808845	synonymous	0.222222	0.166667	0.998	0.198102
rs13065	WDR25	chr14	100996312	synonymous	0.294118	0.176471	0.207	0.263256
rs3742424	PPP2R5C	chr14	102391577	missense	0.25	0.208333	0.963	0.334259
rs13749	DYNC1H1	chr14	102514227	synonymous	0.444444	0.37037	0.24	0.135988
rs4947	HSP90AA1	chr14	102550803	synonymous	0.181818	0.318182	0.986	0.613128
rs1543540	ZNF839	chr14	102798055	missense	0.125	0.0833333	0.001	0.684685
rs7012	CINP	chr14	102814945	synonymous	0.354839	0.290323	0.919	0.258621
rs1131877	TRAF3	chr14	103342049	missense	0.153846	0.0769231	0.304	0.104361
rs8009219	CDC42BPB	chr14	103440473	synonymous	0.2	0.257143	0.327	0.165953
rs1132339	TNFAIP2	chr14	103593950	missense	0.3	0.266667	0.733	0.180491
rs1803283	CKB	chr14	103986255	synonymous	0.4	0.533333	0.997	0.0222058
rs2274267	APOPT1	chr14	104029449	synonymous	0.333333	0.291667	0.083	0.233367
rs1132975	SIVA1	chr14	105222037	synonymous	0.341463	0.414634	0.873	0.141372
rs1130233	AKT1	chr14	105239894	synonymous	0.315789	0.105263	0.728	0.00918105
rs3742935	AHNAK2	chr14	105405599	missense	0.266667	0.0666667	0.832	0.202158
rs894039	C14orf79	chr14	105461067	synonymous	0.294118	0.117647	0.003	1.09677
rs3803294	CDCA4	chr14	105478102	synonymous	0.1875	0.0625	0.92	0.190536
rs2816606	BTBD6	chr14	105716034	synonymous	0.368421	0.368421	0.049	0.0329502
rs4983413	MTA1	chr14	105930406	missense	0.344828	0.241379	0.734	0.028731
rs2289818	CYFIP1	chr15	22960868	synonymous	0.4375	0.21875	0.964	0.15724
rs3812922	NIPA2	chr15	23006707	synonymous	0.363636	0.030303	0.317	0.093617
rs3816800	ATP10A	chr15	25925094	missense	0.0769231	0.192308	0.061	0.11685
rs146883683	HERC2	chr15	28447562	missense	0.1	0.4	0.867	0.103417
rs2229515	TJP1	chr15	30018627	missense	0.3125	0.125	0.776	0.232283
rs4779794	FAN1	chr15	31197564	missense	0.210526	0.105263	0.003	0.39528
rs2241647	AVEN	chr15	34159986	missense	0.263158	0.0526316	0.905	0.352941
rs4577050	SLC12A6	chr15	34528948	synonymous	0.178571	0.25	0.979	0.056926
rs347877	GOLGA8A	chr15	34673722	missense	0.447368	0.368421	0.001	#N/A
rs140393253	GOLGA8B	chr15	34820487	missense	0.5	0.111111	0.022	#N/A
rs199645647	GOLGA8B	chr15	34825132	missense	0.380952	0.47619	0.01	#N/A
rs4923849	ZNF770	chr15	35273620	synonymous	0.291667	0.0416667	0.968	0.392461
rs3751526	SPRED1	chr15	38643574	synonymous	0.380952	0.0952381	0.984	0.45098
rs2292305	THBS1	chr15	39880822	missense	0.321429	0.142857	0.985	0.0395928
rs2307105	EIF2AK4	chr15	40265799	missense	0.1875	0.125	0.974	#N/A
rs7535	SRP14	chr15	40328575	missense	0.4375	0.5	0.004	0.522829
rs8208	SRP14	chr15	40328665	synonymous	0.2	0.25	0.984	0.522829
rs936212	PLCB2	chr15	40581543	missense	0.243243	0.297297	0.041	0.158317
rs73400524	SPINT1	chr15	41148516	missense	0.263158	0.263158	0.002	0.162872
rs73407109	NDUFAF1	chr15	41679717	synonymous	0.111111	0.0555556	0.451	#N/A
rs3816533	PLA2G4B	chr15	42134097	missense	0.15	0.1	0.126	0.254199
rs2277533	TMEM87A	chr15	42565588	synonymous	0.25	0.2	0.996	0.211679
rs12101559	ZFP106	chr15	42742464	missense	0.0666667	0.2	0.275	#N/A
rs2602141	TP53BP1	chr15	43724646	missense	0.277778	0	0.86	0.309478
rs1053492	PDIA3	chr15	44061802	synonymous	0.814815	1	0.982	0.0487805
rs12702	HYPK	chr15	44093927	missense	0.4	0.32	0.997	0.0567686
rs2228368	MFAP1	chr15	44102010	synonymous	0.347826	0.0434783	0.986	0.015674
rs3759871	SPG11	chr15	44943757	missense	0.222222	0.148148	0.991	0.430233
rs16939752	DUOX1	chr15	45444133	missense	0	0.466667	0.973	0.149182
rs1044032	SQRDL	chr15	45968435	missense	0.375	0.09375	0.966	0.191624
rs140598	FBN1	chr15	48779530	missense	0.0714286	0.214286	0.967	0.0540541
rs34895054	SECISBP2L	chr15	49285001	missense	0.277778	0.277778	0.811	0.0411932
rs11638215	SECISBP2L	chr15	49325289	synonymous	0.133333	0.333333	0.607	0.0411932
rs473357	TRPM7	chr15	50867082	synonymous	0.25	0.0357143	0.993	0.445002
rs3751593	LYSMD2	chr15	52017273	missense	0.157895	0.210526	0.986	0.476562
rs3825801	MYO5C	chr15	52517714	missense	0.333333	0.190476	0.662	0.369034
rs2290332	MYO5A	chr15	52611451	synonymous	0.111111	0.0555556	0.125	0.1392
rs3751613	FAM214A	chr15	52901914	synonymous	0.25	0.0416667	0.945	0.284866
rs9300	RSL24D1	chr15	55489065	synonymous	0.263158	0.157895	0.987	#N/A
rs2290344	PIGB	chr15	55619796	missense	0.235294	0.117647	0.998	0.407452
rs678892	PIGB	chr15	55632859	missense	0.133333	0.0666667	0.979	0.407452
rs501231	CCPG1	chr15	55653031	synonymous	0.173913	0.0869565	0.951	0.256959
rs28620278	ZNF280D	chr15	56959028	missense	0.181818	0.0909091	0.511	0.239884
rs35615435	TCF12	chr15	57213283	synonymous	0.241379	0.103448	0.994	0.34375
rs7182648	CGNL1	chr15	57731573	missense	0.0869565	0.130435	0.004	0.245704
rs1280396	CGNL1	chr15	57731728	missense	0.133333	0.266667	0.001	0.245704
rs16977629	MYZAP	chr15	57925836	missense	0.037037	0.259259	0.981	#N/A
rs1062707	POLR2M	chr15	58000981	synonymous	0.192308	0.230769	0.558	#N/A
rs1446239	RNF111	chr15	59347929	synonymous	0.1875	0.125	0.991	0.106481
rs7178935	RNF111	chr15	59368167	synonymous	0.315789	0.105263	0.979	0.106481
rs2230155	MYO1E	chr15	59510189	synonymous	0.263158	0.105263	0.792	0.123894
rs1135148	BNIP2	chr15	59963488	synonymous	0.28	0.24	0.975	0.129082
rs2306359	BNIP2	chr15	59981491	missense	0.0666667	0	0.003	0.129082
rs10851704	VPS13C	chr15	62202482	missense	0.307692	0.153846	0.983	0.20412
rs4775629	LACTB	chr15	63433785	synonymous	0.444444	0.277778	0.215	0.14375
rs10851726	RAB8B	chr15	63548787	synonymous	0.15	0.25	0.972	#N/A
rs1047552	APH1B	chr15	63597857	missense	0.0625	0.0625	0.03	0.20696
rs1130603	SNX1	chr15	64418397	synonymous	0.285714	0.333333	0.092	0.12272
rs2010875	PLEKHO2	chr15	65157482	missense	0.181818	0.136364	0.004	0.271829
rs2232762	RASL12	chr15	65347405	synonymous	0.111111	0.111111	0.917	0.0638126
rs3803412	DIS3L	chr15	66618342	missense	0.166667	0.166667	0.337	0.170435
rs12591946	SMAD6	chr15	67073549	synonymous	0.0555556	0.222222	0.997	0.0336818
rs1065080	SMAD3	chr15	67457335	synonymous	0.2	0.15	0.993	0.0132802
rs7173826	AAGAB	chr15	67528374	missense	0.382353	0.0294118	0.949	0.0847826
rs3865014	GLCE	chr15	69561518	missense	0.238095	0.142857	0.001	0.120155
rs2291981	TLE3	chr15	70350607	synonymous	0.285714	0.047619	0.004	0.0618812
rs934005	UACA	chr15	70960068	synonymous	0.173913	0.0869565	0.172	0.16632
rs1800428	HEXA	chr15	72668305	synonymous	0.391304	0.434783	0.763	0.166667
rs2277598	BBS4	chr15	73027478	missense	0.166667	0	0.778	0.262295
rs8024644	ADPGK	chr15	73052840	missense	0.4	0.4	0.993	0.0220264
rs1131854	NEO1	chr15	73564881	synonymous	0.2	0.16	0.928	0.126464
rs10851866	STOML1	chr15	74277795	synonymous	0.166667	0	0.715	0.0707339
rs743581	PML	chr15	74328141	missense	0.375	0.25	0.001	0.212693
rs743582	PML	chr15	74328206	missense	0.238095	0.238095	0.146	0.212693
rs1052622	ISLR	chr15	74467856	synonymous	0.111111	0.148148	0.022	0.0806202
rs2229730	CSK	chr15	75093389	synonymous	0.375	0.3125	0.961	0.0105634
rs4886615	ULK3	chr15	75131661	synonymous	0.366667	0.366667	0.322	0.0862434
rs936227	ULK3	chr15	75131959	synonymous	0.466667	0.133333	0.941	0.0862434
rs1130741	MPI	chr15	75189930	synonymous	0.294118	0.0588235	0.831	0.447257
rs28509789	C15orf39	chr15	75499995	missense	0.266667	0.2	0.046	0.307377
rs3743211	C15orf39	chr15	75503147	missense	0.315789	0.105263	0.177	0.307377
rs3803466	MAN2C1	chr15	75648650	missense	0.375	0.375	0.363	0.224374
rs1128933	MAN2C1	chr15	75650836	synonymous	0.576923	0.576923	0.294	0.224374
rs78069432	SNUPN	chr15	75893532	missense	0.176471	0.117647	0.929	#N/A
rs13737	IMP3	chr15	75932129	synonymous	0.266667	0.2	0.632	#N/A
rs11737	TSPAN3	chr15	77344793	synonymous	0.363636	0.136364	0.983	0.0574018
rs1867780	PEAK1	chr15	77407114	missense	0.047619	0.142857	0.86	0.185383
rs9047	TBC1D2B	chr15	78369815	synonymous	0	0.1875	0.056	0.210066
rs11555541	IDH3A	chr15	78441769	synonymous	0.238095	0.047619	0.956	0.0267686
rs7163689	DNAJA4	chr15	78565478	synonymous	0.424242	0.242424	0.79	0.170139
rs13180	IREB2	chr15	78789488	synonymous	0.194444	0.166667	0.953	0.111111
rs2230518	RASGRF1	chr15	79277511	synonymous	0.190476	0.238095	0.425	0.105026
rs7257	ST20	chr15	80191343	missense	0.15	0	0.73	#N/A
rs3826007	BCL2A1	chr15	80263217	missense	0.137931	0.137931	0.019	0.216958
rs1138358	BCL2A1	chr15	80263345	missense	0.157895	0.263158	0	0.216958
rs11556218	IL16	chr15	81598269	missense	0.190476	0.285714	0.001	0.315301
rs2271431	WDR73	chr15	85189464	synonymous	0.263158	0.157895	0.033	0.454237
rs1051168	NMB	chr15	85200520	missense	0.277778	0.0555556	0.943	#N/A
rs8182086	ZNF592	chr15	85341859	missense	0.235294	0	0.992	0.145242
rs2614668	AKAP13	chr15	86287867	missense	0.258065	0.16129	0.126	0.51497
rs1137166	ISG20	chr15	89195526	synonymous	0.5	0.181818	0.584	0.0848057
rs1878326	MFGE8	chr15	89450587	missense	0.289474	0.631579	0.029	#N/A
rs25651	ANPEP	chr15	90335788	missense	0.318182	0.5	0.005	0.151403
rs8192297	ANPEP	chr15	90344352	missense	0.318182	0.318182	0.001	0.151403
rs4932305	SEMA4B	chr15	90764219	missense	0.4375	0.25	0.33	0.154253
rs3751655	SEMA4B	chr15	90771750	missense	0.28	0.16	0.567	0.154253
rs1505936	IQGAP1	chr15	91010776	synonymous	0.478261	0.130435	0.983	0.24767
rs2301831	IQGAP1	chr15	91017718	synonymous	0.411765	0.235294	0.992	0.24767
rs6226	FURIN	chr15	91424574	synonymous	0.333333	0.111111	0.019	0.0677507
rs11539637	FES	chr15	91428290	synonymous	0.125	0.1875	0.332	0.120435
rs2301826	PRC1	chr15	91525197	synonymous	0.52381	0	0.042	0.231061
rs2286355	SLCO3A1	chr15	92638193	synonymous	0.0526316	0.0526316	0.987	0.026738
rs2302085	SLCO3A1	chr15	92694207	synonymous	0.130435	0.0869565	0.994	0.026738
rs2130882	ARRDC4	chr15	98513845	missense	0.114286	0.171429	0.753	0.112319
rs3743262	IGF1R	chr15	99465473	synonymous	0.272727	0.0909091	0.11	0.0187747
rs2229765	IGF1R	chr15	99478225	synonymous	0.0666667	0.2	0.816	0.0187747
rs325408	MEF2A	chr15	100246936	synonymous	0.333333	0.222222	0.958	0.310811
rs325400	MEF2A	chr15	100252805	synonymous	0.214286	0.464286	0.997	0.310811
rs2924835	LRRK1	chr15	101606889	missense	0.318182	0.227273	0.043	0.133129
rs3743193	CHSY1	chr15	101718927	missense	0.176471	0.176471	0.933	0.0646688
rs12901450	TARSL2	chr15	102224341	synonymous	0.0869565	0.173913	0.871	0.376374
rs216598	RHBDF1	chr16	108585	synonymous	0.28125	0.15625	0.781	0.0145161
rs710081	MPG	chr16	129654	synonymous	0.4	0.0666667	0.207	0.247458
rs3213508	ITFG3	chr16	304514	synonymous	0.315789	0.315789	0.003	0.219708
rs214252	AXIN1	chr16	347184	synonymous	0.3125	0.3125	0.039	0.231141
rs3830160	MRPL28	chr16	419092	synonymous	0.285714	0.357143	0.106	0.155779
rs3743887	TMEM8A	chr16	424277	missense	0.529412	0.294118	0.002	0.129718
rs2071915	TMEM8A	chr16	426432	missense	0.388889	0.388889	0	0.129718
rs14293	NME4	chr16	449659	synonymous	0.454545	0.318182	0.006	0.0615213
rs5841	NME4	chr16	450309	synonymous	0.363636	0.227273	0.306	0.0615213
rs11248937	SOLH	chr16	603471	synonymous	0.130435	0.130435	0.539	#N/A
rs2071979	PIGQ	chr16	624114	missense	0.172414	0.103448	0.085	0.243419
rs11866949	WDR90	chr16	716273	missense	0.375	0.208333	0.045	0.353001
rs11557858	RHOT2	chr16	719592	missense	0.206897	0.275862	0.564	0.203215
rs1135210	MSLN	chr16	818559	missense	0.238095	0.714286	0.001	0.38892
rs2294451	CHTF18	chr16	847743	missense	0.222222	0.166667	0.014	0.127796
rs3751667	LMF1	chr16	1004554	synonymous	0.2	0.133333	0.001	0.140245
rs72633259	TPSB2	chr16	1279623	synonymous	0.115385	0.769231	0.094	0.122359
rs75956141	UNKL	chr16	1416355	synonymous	0.0666667	0.2	0.84	0.0271526
rs2235579	CLCN7	chr16	1503879	synonymous	0.192308	0.192308	0.086	0.0994803
rs3751884	CLCN7	chr16	1524850	synonymous	0.235294	0	0.628	0.0994803
rs74466211	TELO2	chr16	1552761	missense	0.235294	0.117647	0.006	0.203415
rs2076443	TMEM204	chr16	1591962	synonymous	0.04	0.12	0.457	0.0577889
rs2076436	IFT140	chr16	1608082	synonymous	0.210526	0.210526	0.197	0.181401
rs3169425	CRAMP1L	chr16	1682281	synonymous	0.136364	0.227273	0.331	0.107174
rs2294619	MAPK8IP3	chr16	1814440	missense	0.277778	0.166667	0.007	0.0457831
rs11890	NME3	chr16	1820992	synonymous	0.166667	0.2	0.067	0.0114051
rs11552431	MRPS34	chr16	1823024	missense	0.0769231	0.307692	0.151	0.110781
rs1178432	SPSB3	chr16	1827836	synonymous	0.354839	0.0645161	0.684	0.0157895
rs344359	NUBP2	chr16	1838640	synonymous	0.322581	0.290323	0.001	0.0586493
rs3743853	FAHD1	chr16	1877558	missense	0.0952381	0.142857	0.993	0.169044
rs2302175	NDUFB10	chr16	2009697	synonymous	0.533333	0.433333	0.005	0.559832
rs1046502	GFER	chr16	2035868	synonymous	0.111111	0.0740741	0.085	0.287371
rs2286469	ZNF598	chr16	2049640	synonymous	0.0952381	0.285714	0.024	0.0697674
rs26862	MLST8	chr16	2257105	synonymous	0.357143	0.25	0.988	0.0206943
rs26840	E4F1	chr16	2285357	synonymous	0.0689655	0.275862	0.293	0.0879945
rs13332514	ABCA3	chr16	2367336	synonymous	0.178571	0.214286	0.258	0.111964
rs8017	TCEB2	chr16	2821573	missense	0.285714	0.047619	0.012	0.184814
rs2074362	FLYWCH1	chr16	2983483	synonymous	0.125	0.1875	0.061	0.12844
rs909410	ZNF205	chr16	3165425	missense	0.133333	0.0666667	0	0.244644
rs12032	ZNF205	chr16	3170188	synonymous	0.2	0.2	0.687	0.244644
rs1137454	NAA60	chr16	3533577	synonymous	0.185185	0.296296	0.054	0.193828
rs79133712	CLUAP1	chr16	3558389	missense	0.25	0.15	0.969	0.151899
rs1136948	TRAP1	chr16	3721773	missense	0.466667	0.133333	0.993	0.194812
rs13926	TRAP1	chr16	3724465	missense	0.354839	0.129032	0.001	0.194812
rs2230739	ADCY9	chr16	4033436	missense	0.216216	0.189189	0.081	0.0628821
rs3810818	VASN	chr16	4432029	missense	0.117647	0.235294	0.504	0.189961
rs3747579	CORO7	chr16	4445327	missense	0.125	0.1875	0.986	#N/A
rs1139653	DNAJA3	chr16	4484396	missense	0.347826	0.217391	0.226	#N/A
rs3747582	NMRAL1	chr16	4511926	missense	0.304348	0.304348	0.473	0.167024
rs863980	ANKS3	chr16	4751045	missense	0.208333	0.125	0.001	0.194397
rs8064024	GLYR1	chr16	4855279	synonymous	0.25	0.0625	0.857	0.0344828
rs1876359	UBN1	chr16	4930100	synonymous	0.148148	0.185185	0.968	0.226667
rs2037912	PPL	chr16	4933939	missense	0.193548	0.322581	0.919	0.160812
rs7188856	NAGPA	chr16	5075633	missense	0.24	0.08	0	0.194286
rs1127920	C16orf89	chr16	5097947	missense	0.318182	0.363636	0.621	0.502952
rs741164	C16orf89	chr16	5106184	synonymous	0.166667	0.222222	0.014	0.502952
rs2270286	METTL22	chr16	8722629	missense	0.136364	0.0454545	0.639	0.291583
rs8097	CARHSP1	chr16	8953081	synonymous	0.4	0.266667	0.928	0.0436562
rs2279868	EMP2	chr16	10631912	synonymous	0.722222	0	0.639	0.499854
rs2229317	CIITA	chr16	10989219	missense	0.130435	0.0434783	0	0.248282
rs4774	CIITA	chr16	11000848	missense	0.0666667	0.0666667	0.405	0.248282
rs1050069	SNN	chr16	11769963	synonymous	0.192308	0.230769	0.99	#N/A
rs3190321	TXNDC11	chr16	11773662	missense	0.228571	0.171429	0.687	0.300153
rs8743	ZC3H7A	chr16	11852354	synonymous	0.363636	0.242424	0.798	0.0622568
rs2075160	RSL1D1	chr16	11933678	synonymous	0.4375	0.3125	0.071	0.400504
rs8052900	RSL1D1	chr16	11940390	synonymous	0.461538	0.0384615	0.184	0.400504
rs33657	GSPT1	chr16	11969724	synonymous	0.375	0.1875	0.987	0.304156
rs1713480	CPPED1	chr16	12758966	missense	0.193548	0.16129	0.796	0.110994
rs11546303	BFAR	chr16	14742400	missense	0.470588	0.352941	0.325	0.189427
rs3895684	NOMO1	chr16	14989420	missense	0.205882	0.147059	0.254	0.170336
rs147546015	NPIP	chr16	15045766	missense	0.441176	0.411765	0.015	#N/A
rs4985162	PDXDC1	chr16	15111218	missense	0.526316	0.605263	0.957	0.220674
rs1135999	NTAN1	chr16	15131962	missense	0.533333	0.533333	0.977	0.114251
rs1136001	NTAN1	chr16	15131974	missense	0.52381	0.619048	0.756	0.114251
rs2071332	C16orf45	chr16	15680642	synonymous	0.0833333	0.125	0.995	0.0281879
rs16967494	MYH11	chr16	15820863	missense	0.37931	0.241379	0.595	0.144832
rs35605	ABCC1	chr16	16162019	synonymous	0.235294	0.176471	0.011	#N/A
rs11074359	COQ7	chr16	19085298	missense	0.2	0.133333	0.913	0.284112
rs61737709	TMC5	chr16	19475099	missense	0.304348	0.304348	0.243	0.407478
rs957676	C16orf62	chr16	19680546	synonymous	0.129032	0.16129	0.707	0.269702
rs7191155	IQCK	chr16	19800213	missense	0.105263	0.105263	0.051	0.518116
rs11074471	THUMPD1	chr16	20748331	missense	0.269231	0.269231	0.026	0.131617
rs2301771	ERI2	chr16	20811681	synonymous	0.222222	0.0555556	0.919	0.719917
rs7187522	DCUN1D3	chr16	20873767	synonymous	0.285714	0.285714	0.907	#N/A
rs14122	CRYM	chr16	21272591	synonymous	0.222222	0.185185	0.755	0.0506757
rs17841292	EEF2K	chr16	22237273	missense	0.130435	0.217391	0.225	0.112936
rs2303186	EEF2K	chr16	22262514	synonymous	0.0666667	0.0666667	0.525	0.112936
rs208951	HS3ST2	chr16	22826339	synonymous	0.2	0.05	0.993	0.0182685
rs1135045	GGA2	chr16	23489711	missense	0.28125	0.15625	0.013	0.445318
rs6497671	EARS2	chr16	23536684	missense	0.181818	0.0909091	0.157	0.363821
rs466719	NDUFAB1	chr16	23607504	synonymous	0.25	0.416667	0.049	0.817073
rs35586	DCTN5	chr16	23677006	synonymous	0.189189	0.297297	0.998	0.0387779
rs6497759	TNRC6A	chr16	24801737	missense	0.125	0.0625	0.014	0.387097
rs2303085	TNRC6A	chr16	24834233	synonymous	0.176471	0.0588235	0.993	0.387097
rs17856580	NSMCE1	chr16	27246617	missense	0.5	0.235294	0.8	0.119565
rs1805010	IL4R	chr16	27356203	missense	0.166667	0.208333	0.013	0.38172
rs181760	XPO6	chr16	28145165	synonymous	0.235294	0.235294	0.915	0.183146
rs40831	APOBR	chr16	28508447	synonymous	0.133333	0.133333	0.001	0.687728
rs747728105	SULT1A2	chr16	28606768	missense	0.190476	0.238095	0.11	0.131667
rs61747536	SPNS1	chr16	28993369	synonymous	0.153846	0.115385	0.989	0.0918775
rs1131543	LAT	chr16	28997997	synonymous	0.178571	0.107143	0.04	#N/A
rs3814883	TAOK2	chr16	29994922	synonymous	0.16	0.12	0.402	0.0821566
rs4077410	TAOK2	chr16	29998200	synonymous	0.2	0.1	0.516	0.0821566
rs2230433	ITGAL	chr16	30518041	missense	0.0625	0.125	0.849	0.247396
rs2305881	SETD1A	chr16	30980744	synonymous	0.210526	0.0526316	0.753	#N/A
rs741810	FUS	chr16	31193942	synonymous	0.222222	0.333333	0.981	0.281947
rs1143682	ITGAM	chr16	31336719	synonymous	0.0416667	0.125	0	#N/A
rs2230429	ITGAX	chr16	31374535	missense	0.105263	0.421053	0.965	#N/A
rs11861974	ZNF720	chr16	31765220	synonymous	0.2	0.133333	0.012	#N/A
rs2287197	HEATR3	chr16	50106594	synonymous	0.3	0.1	0.985	0.180804
rs1062348	BRD7	chr16	50368663	synonymous	0.258065	0.0645161	0.49	0.127103
rs3743771	CHD9	chr16	53358439	missense	0.296296	0.037037	0.734	0.0734127
rs10748	RBL2	chr16	53504721	synonymous	0.470588	0.588235	0.003	#N/A
rs837550	LPCAT2	chr16	55562466	missense	0.0909091	0.151515	0.272	0.243094
rs11373	BBS2	chr16	56545175	missense	0.258065	0.129032	0.608	0.250493
rs1827210	MT1M	chr16	56667282	missense	0	0.4	0.202	#N/A
rs8052394	MT1A	chr16	56673828	missense	0	0.666667	0.004	#N/A
rs1138295	NUP93	chr16	56873495	synonymous	0.333333	0.2	0.992	0.292251
rs2279407	CPNE2	chr16	57180158	synonymous	0.461538	0.115385	0.875	0.0269663
rs4937	POLR2C	chr16	57499902	synonymous	0.428571	0.285714	0.986	#N/A
rs2967172	KIFC3	chr16	57795394	synonymous	0.241379	0.172414	0.864	0.177575
rs867583	NDRG4	chr16	58542901	synonymous	0	0.25	0.599	0.0360934
rs246258	CNOT1	chr16	58579274	synonymous	0.458333	0.208333	0.985	0.157598
rs30842	GOT2	chr16	58743454	missense	0.344828	0.206897	0.975	0.126679
rs1130821	CDH11	chr16	65022234	missense	0.1875	0.21875	0.997	0.051458
rs35195	CDH11	chr16	65025718	missense	0.235294	0.294118	0.979	0.051458
rs1049970	CDH5	chr16	66432423	missense	0.178571	0.464286	0.055	0.0611285
rs3826229	CDH5	chr16	66432424	synonymous	0.466667	0.8	0.067	0.0611285
rs3743718	CMTM3	chr16	66638804	synonymous	0.15	0.05	0.351	0.0890973
rs35837672	CMTM4	chr16	66656102	synonymous	0.125	0.0625	0.001	0.434483
rs20549	PSMB10	chr16	67969930	synonymous	0.333333	0.190476	0.189	0.10681
rs13816	DDX28	chr16	68055495	synonymous	0.166667	0.0555556	0.241	0.442623
rs3743738	ESRP2	chr16	68265239	missense	0.1875	0.25	0.994	0.0899123
rs3743739	PLA2G15	chr16	68293320	synonymous	0.15	0.25	0.873	0.113872
rs1131933	PRMT7	chr16	68389772	synonymous	0.285714	0.047619	0.002	0.439702
rs1177648	ZFP90	chr16	68598007	synonymous	0.185185	0.148148	0.057	#N/A
rs1126933	CDH3	chr16	68721533	missense	0.52381	0.0952381	0.491	0.186069
rs1801552	CDH1	chr16	68857441	synonymous	0.25	0.178571	0	0.504598
rs1127231	VPS4A	chr16	69354963	synonymous	0.529412	0.235294	0.949	0.01001
rs1800566	NQO1	chr16	69745145	missense	0.352941	0.235294	0.986	0.325321
rs3811348	NOB1	chr16	69782855	missense	0.434783	0.0434783	0.285	0.50826
rs2270844	WWP2	chr16	69973297	synonymous	0.230769	0.128205	0.998	0.0620915
rs2070203	AARS	chr16	70303580	synonymous	0.366667	0.1	0.937	0.198509
rs1134074	DDX19A	chr16	70395387	synonymous	0.294118	0.205882	0.229	#N/A
rs3762171	COG4	chr16	70546234	synonymous	0.40625	0.40625	0.996	0.0677765
rs12909	SF3B3	chr16	70602221	synonymous	0.482759	0.137931	0.927	#N/A
rs8046424	IL34	chr16	70690989	missense	0.0869565	0.565217	0.44	0.663653
rs3803704	FTSJD1	chr16	71318577	missense	0.115385	0.153846	0.989	#N/A
rs904763	AP1G1	chr16	71773190	missense	0.4	0.16	0.98	0.429477
rs61747555	ATXN1L	chr16	71885423	missense	0.037037	0.148148	0.998	0.559659
rs1049794	IST1	chr16	71950450	synonymous	0.266667	0.1	0.938	0.172566
rs2074626	DHX38	chr16	72139184	synonymous	0.423077	0.0769231	0.218	0.0268873
rs2303275	GLG1	chr16	74499589	synonymous	0.315789	0.210526	0.996	0.260732
rs1035539	BCAR1	chr16	75276775	missense	0.285714	0.285714	0.115	0.378209
rs6624	CFDP1	chr16	75327916	synonymous	0.414634	0.317073	0.921	0.0903614
rs2232506	MON1B	chr16	77228971	synonymous	0.192308	0.0384615	0.58	0.211091
rs1127390	CMC2	chr16	81010073	missense	0.459459	0.0810811	0.007	0.357367
rs2278022	ATMIN	chr16	81076821	missense	0.24	0.2	0.065	0.182382
rs1071644	PLCG2	chr16	81971403	synonymous	0.0714286	0.214286	0.977	0.0960265
rs3751865	MPHOSPH6	chr16	82182354	synonymous	0.1875	0.21875	0.453	0.0903522
rs6565105	CDH13	chr16	83065664	synonymous	0.16	0.08	0.982	0.0556522
rs3743631	MBTPS1	chr16	84115483	synonymous	0.473684	0.0526316	0.991	0.0225443
rs4378600	HSDL1	chr16	84158248	missense	0.428571	0.0952381	0.401	0.0852601
rs2230131	TAF1C	chr16	84212779	missense	0.55	0.3	0.002	0.33704
rs2230129	TAF1C	chr16	84213434	missense	0.208333	0.541667	0.214	0.33704
rs12933084	WFDC1	chr16	84360533	missense	0.0526316	0.263158	0.159	0.344456
rs247897	ATP2C2	chr16	84476200	missense	0.217391	0.173913	0.277	0.288795
rs2241640	ATP2C2	chr16	84494275	synonymous	0.333333	0.333333	0.015	0.288795
rs1862792	USP10	chr16	84778685	missense	0.4	0.133333	0.254	0.207192
rs774298	USP10	chr16	84808824	synonymous	0.333333	0.166667	0.888	0.207192
rs721005	CRISPLD2	chr16	84906098	missense	0.0357143	0.142857	0.084	0.0869888
rs7195377	ZDHHC7	chr16	85009970	synonymous	0.421053	0.236842	0.145	0.266458
rs4783121	KIAA0513	chr16	85100976	missense	0.0588235	0.235294	0.712	0.0738074
rs11557187	COX4I1	chr16	85834818	missense	0.413793	0.103448	0.979	0.338675
rs3748400	ZCCHC14	chr16	87445839	missense	0.157895	0.157895	0.967	0.107207
rs2241615	ZCCHC14	chr16	87446368	synonymous	0.217391	0.173913	0.105	0.107207
rs2303771	KLHDC4	chr16	87788864	missense	0.125	0.1875	0.048	0.155653
rs1049254	CYBA	chr16	88709828	missense	0.454545	0.5	0.001	0.0465167
rs2279258	MVD	chr16	88724347	synonymous	0.2	0.1	0.146	0.118915
rs2306049	RNF166	chr16	88767769	synonymous	0.192308	0.153846	0.796	0.20514
rs11549837	CTU2	chr16	88779739	missense	0.315789	0.105263	0.76	0.136334
rs2303271	GALNS	chr16	88884466	synonymous	0.157895	0.263158	0.689	0.0826757
rs3743979	ACSF3	chr16	89180883	missense	0.125	0.1875	0.002	0.359569
rs4785728	SLC22A31	chr16	89265095	missense	0.4	0.8	0.108	0.310606
rs113527563	ANKRD11	chr16	89348038	missense	0.0666667	0.0666667	0.001	0.145631
rs116954456	CHMP1A	chr16	89712380	missense	0.62963	0.925926	0.006	0.0121317
rs17227424	ZNF276	chr16	89804624	missense	0.388889	0.111111	0.074	0.0997151
rs2302513	GAS8	chr16	90097748	synonymous	0.25	0.125	0.976	0.0519878
rs61644407	VPS53	chr17	505129	missense	0.210526	0.157895	0.159	0.0379816
rs16954056	VPS53	chr17	526907	missense	0.1875	0.0625	0.996	0.0379816
rs7813	GEMIN4	chr17	648186	missense	0.413793	0.103448	0.38	0.186736
rs9905106	MYO1C	chr17	1373518	missense	0.352941	0.235294	0.215	0.0960031
rs8081370	MYO1C	chr17	1373612	missense	0.380952	0.285714	0.667	0.0960031
rs12953268	SLC43A2	chr17	1494567	synonymous	0.47619	0.190476	0.374	0.0705479
rs3809870	WDR81	chr17	1636934	missense	0.222222	0.0555556	0.035	0.0702963
rs1057335	SERPINF2	chr17	1657653	missense	0.25	0.5	0.787	0.208989
rs1136287	SERPINF1	chr17	1673276	missense	0.296296	0.333333	0.243	0.082012
rs2230930	RPA1	chr17	1782957	synonymous	0.285714	0.285714	0.145	0.341243
rs2230931	RPA1	chr17	1795180	synonymous	0.368421	0.210526	0.966	0.341243
rs903160	SMG6	chr17	2091765	missense	0.2	0.333333	0.992	0.536428
rs2281726	TSR1	chr17	2236404	missense	0.225806	0.225806	0.81	0.199721
rs2248821	SGSM2	chr17	2268311	missense	0.277778	0.111111	0.997	0.267998
rs3213712	SGSM2	chr17	2275734	synonymous	0.25	0.25	0.002	0.267998
rs11078312	KIAA0664	chr17	2600186	missense	0.125	0.125	0.988	#N/A
rs2873624	CTNS	chr17	3563963	missense	0.190476	0.142857	0.012	0.144928
rs8278	TAX1BP3	chr17	3568012	synonymous	0.516129	0.322581	0.978	#N/A
rs7214723	CAMKK1	chr17	3775848	missense	0	0.125	0.77	0.0477048
rs887387	ATP2A3	chr17	3828702	synonymous	0.5	0.384615	0.1	0.136364
rs781831	ZZEF1	chr17	3947644	missense	0.258065	0.225806	0.401	0.137887
rs56716962	MYBBP1A	chr17	4451453	missense	0.380952	0.047619	0.635	0.232205
rs3887815	ALOX15	chr17	4541560	synonymous	0.0625	0.125	0.841	0.254581
rs1045280	ARRB2	chr17	4622638	synonymous	0.333333	0.190476	0.769	0.0559585
rs1050998	CXCL16	chr17	4638737	missense	0.705882	0.411765	0.001	1.72381
rs4790706	VMO1	chr17	4689572	missense	0	0.3125	0.004	0.48891
rs2304975	PSMB6	chr17	4701019	synonymous	0.409091	0.454545	0.985	0.101942
rs2286672	PLD2	chr17	4712617	missense	0.217391	0.0869565	0.984	0.269137
rs2302319	MINK1	chr17	4797305	missense	0.475	0.15	0.946	0.0869176
rs238234	CAMTA2	chr17	4883818	missense	0.212121	0.181818	0.071	0.436538
rs346828	KIF1C	chr17	4926882	synonymous	0.424242	0.545455	0.506	0.077597
rs3026101	RABEP1	chr17	5280440	synonymous	0.368421	0.0789474	0.003	0.273224
rs2301739	NUP88	chr17	5308377	synonymous	0.423077	0.115385	0.25	0.204694
rs12761	RPAIN	chr17	5326145	missense	0.5	0.222222	0.058	0.709268
rs2137722	NLRP1	chr17	5418799	missense	0.333333	0.0666667	0.129	0.766238
rs11651270	NLRP1	chr17	5425077	missense	0.285714	0.0952381	0.983	0.766238
rs1443417	KIAA0753	chr17	6493198	missense	0.176471	0.235294	0.127	0.392674
rs2271232	XAF1	chr17	6663894	missense	0.444444	0.611111	0.01	0.549701
rs2271231	XAF1	chr17	6663895	synonymous	0.269231	0.192308	0.009	0.549701
rs11078662	C17orf49	chr17	6920257	synonymous	0.666667	0.466667	0.897	0.108614
rs90951	CLEC10A	chr17	6981397	missense	0.09375	0.25	0.013	0.83995
rs17203281	DLG4	chr17	7099811	synonymous	0.142857	0.142857	0.986	0.0122449
rs2230178	ACADVL	chr17	7123506	missense	0.291667	0.208333	0.009	0.469191
rs222837	DVL2	chr17	7132556	synonymous	0.166667	0.222222	0.983	0.0521376
rs414206	CTDNEP1	chr17	7154534	synonymous	0.615385	0.807692	0.994	#N/A
rs3744399	CTDNEP1	chr17	7154582	missense	0.235294	0.294118	0.998	#N/A
rs4562	CLDN7	chr17	7163739	missense	0.235294	0.205882	0.192	0.392216
rs2270981	GPS2	chr17	7216540	synonymous	0.421053	0.263158	0.962	0.700753
rs2292064	GPS2	chr17	7217463	synonymous	0.647059	0.470588	0.902	0.700753
rs3744549	PLSCR3	chr17	7293715	missense	0.275862	0.0344828	0.015	#N/A
rs12947017	NLGN2	chr17	7318935	synonymous	0.25	0.125	0.909	#N/A
rs871990	ZBTB4	chr17	7366651	missense	0.173913	0.347826	0.509	0.483773
rs2228133	POLR2A	chr17	7412403	synonymous	0.411765	0.176471	0.954	#N/A
rs77711855	TNFSF12-TNFSF13	chr17	7452542	synonymous	0	0.130435	0.905	0.233115
rs3803798	TNFSF12	chr17	7460517	synonymous	0.272727	0.424242	0.091	#N/A
rs11552708	TNFSF13	chr17	7462555	missense	0.428571	0.571429	0.674	#N/A
rs3803800	TNFSF13	chr17	7462969	missense	0.5	0.433333	0.996	#N/A
rs10852891	MPDU1	chr17	7490810	missense	0.518519	0.296296	0.96	0.677883
rs858520	SAT2	chr17	7530271	synonymous	0.52	0.6	0.178	0.666667
rs1042522	TP53	chr17	7579472	missense	0.105263	0.105263	0.002	0.282383
rs4724	LSMD1	chr17	7760397	synonymous	0.318182	0.454545	0.973	#N/A
rs12453250	CYB5D1	chr17	7761512	missense	0.2	0.2	0.926	0.125257
rs11650083	CNTROB	chr17	7847955	missense	0.222222	0.333333	0.01	0.263374
rs4792147	ALOX15B	chr17	7951819	missense	0.16	0.48	0.445	0.201835
rs2585405	PER1	chr17	8046772	missense	0.321429	0.892857	0.003	0.151515
rs3826543	CTC1	chr17	8132763	missense	0.30303	0.0909091	0.002	0.380028
rs3744647	ARHGEF15	chr17	8224276	missense	0.121212	0.242424	0.076	0.165517
rs11374	MYH10	chr17	8416901	synonymous	0.258065	0.225806	0.992	#N/A
rs9893664	STX8	chr17	9395231	synonymous	0.533333	0.0666667	0.987	0.0871041
rs2072254	ARHGAP44	chr17	12852459	synonymous	0	0.0555556	0.858	0.0727969
rs2954759	CDRT4	chr17	15341183	missense	0.315789	0.157895	0	0.298407
rs1060903	TRIM16	chr17	15531942	missense	0.25	0.0416667	0.007	#N/A
rs3813768	TRPV2	chr17	16321032	missense	0.0666667	0.1	0.019	0.513104
rs3744137	MPRIP	chr17	17046024	missense	0.275	0.2	0.007	#N/A
rs3182911	COPS3	chr17	17168164	synonymous	0.410256	0.230769	0.99	0.180328
rs7946	PEMT	chr17	17409560	missense	0.111111	0	0.114	0.17344
rs2290505	LLGL1	chr17	18137141	missense	0.047619	0.0952381	0.033	0.305228
rs7498	FLII	chr17	18148485	synonymous	0.416667	0.194444	0.885	0.0472727
rs4393623	PRPSAP2	chr17	18775900	synonymous	0.296296	0.148148	0.741	0.527778
rs203462	AKAP10	chr17	19812541	missense	0.25	0	0.79	0.208431
rs2291037	USP22	chr17	20924523	synonymous	0.384615	0.25641	0.963	0.184992
rs2230435	MAP2K3	chr17	21204266	synonymous	0.384615	0.0384615	0.992	0.20856
rs6561	WSB1	chr17	25628820	missense	0.473684	0.105263	0.158	0.12
rs3751093	LGALS9	chr17	25958304	missense	0.30303	0.515152	0.011	0.360579
rs11538927	TMEM199	chr17	26686416	missense	0.666667	0.166667	0.804	0.135766
rs12602520	KIAA0100	chr17	26955330	missense	0.190476	0.238095	0.393	0.100629
rs12051648	SUPT6H	chr17	27009749	synonymous	0.368421	0.210526	0.97	0.215707
rs2070265	TRAF4	chr17	27075423	synonymous	0.322581	0.129032	0.909	0.0777577
rs2043031	FAM222B	chr17	27085564	synonymous	0.235294	0.0588235	0.979	0.206557
rs2242345	ERAL1	chr17	27185827	synonymous	0.351351	0.162162	0.792	0.386052
rs8067806	MYO18A	chr17	27424316	synonymous	0.125	0.125	0.998	0.0440252
rs508706	TAOK1	chr17	27835138	synonymous	0.25	0	0.989	0.119281
rs11080105	GIT1	chr17	27904711	synonymous	0.28125	0.125	0.979	0.0298805
rs1979572	NSRP1	chr17	28511978	synonymous	0.347826	0.173913	0.22	0.394786
rs1050565	BLMH	chr17	28576076	missense	0.241379	0.172414	0.957	0.438298
rs11867457	CRLF3	chr17	29111368	missense	0.166667	0	0.312	0.0457698
rs34756112	CRLF3	chr17	29113016	synonymous	0.318182	0.181818	0.862	0.0457698
rs1129506	EVI2A	chr17	29646032	synonymous	0.151515	0.0606061	0.048	0.583519
rs2074149	RAB11FIP4	chr17	29855661	synonymous	0.352941	0.117647	0.994	0.0160819
rs8068049	COPRS	chr17	30183857	missense	0.176471	0.352941	0	1.22798
rs3760454	UTP6	chr17	30222002	missense	0.357143	0.178571	0.716	0.250526
rs16967164	RHOT1	chr17	30533970	synonymous	0.1875	0.1875	0.982	0.0169492
rs4586	CCL2	chr17	32583269	synonymous	0.384615	0.307692	0.005	0.0884956
rs2291189	SLFN5	chr17	33592621	missense	0.4	0.2	0.081	0.660959
rs12453150	SLFN11	chr17	33690466	missense	0.241379	0.172414	0.024	#N/A
rs62078111	SLFN13	chr17	33769038	missense	0.317073	0.560976	0.423	0.768345
rs1049379	AP2B1	chr17	33998802	synonymous	0.447368	0.263158	0.996	0.381805
rs1003645	CCL23	chr17	34340284	missense	0.037037	0.37037	0.003	1.50511
rs1130371	CCL3	chr17	34416537	synonymous	0.0606061	0.484848	0.838	0.632323
rs1719152	CCL4	chr17	34432664	missense	0.5	0.866667	0.096	0.423881
rs2306590	MYO19	chr17	34854280	missense	0.230769	0	0.767	0.287016
rs1106908	GGNBP2	chr17	34942595	synonymous	0.185185	0.185185	0.993	0.271768
rs7211875	TADA2A	chr17	35771468	missense	0.142857	0.0952381	0.983	0.0204499
rs1045000	SYNRG	chr17	35896123	synonymous	0.117647	0.117647	0.789	0.336842
rs7216445	DDX52	chr17	35984410	missense	0.121212	0.0606061	0.983	0.21374
rs59939216	MRPL45	chr17	36474601	synonymous	0.294118	0.176471	0.427	0.35567
rs2879097	CISD3	chr17	36889559	missense	0.421053	0.210526	0.975	#N/A
rs1138349	PCGF2	chr17	36894839	synonymous	0.4	0.1	0.438	0.0667838
rs4907	PSMB3	chr17	36909499	missense	0.272727	0.318182	0.998	0.0327613
rs228290	PIP4K2B	chr17	36926767	synonymous	0.259259	0.333333	0.996	0.252619
rs525989	LASP1	chr17	37070658	synonymous	0.310345	0.241379	0.05	0.0701754
rs12602945	PLXDC1	chr17	37243927	synonymous	0.117647	0.117647	0.787	0.225734
rs1877031	STARD3	chr17	37814080	missense	0.138889	0.0833333	0.665	0.112069
rs2941504	PGAP3	chr17	37830900	synonymous	0.242424	0.242424	0.618	0.0476596
rs1058808	ERBB2	chr17	37884037	missense	0.321429	0.321429	0.892	0.120588
rs2305479	GSDMB	chr17	38062217	missense	0.611111	0.222222	0	1.27577
rs3087852	PSMD3	chr17	38137364	synonymous	0.382353	0.0882353	0.576	0.0248566
rs25645	CSF3	chr17	38173143	synonymous	0.0952381	0.47619	0.118	0.224105
rs2302777	MED24	chr17	38179492	synonymous	0.323529	0.382353	0.986	0.0859684
rs13706	CDC6	chr17	38457151	missense	0.5	0	0.796	0.419608
rs598892	IGFBP4	chr17	38600092	synonymous	0.184211	0.236842	0.998	#N/A
rs10558	TMEM99	chr17	38991003	missense	0.375	0.0833333	0.001	#N/A
rs1126821	JUP	chr17	39912145	missense	0.394737	0.0789474	0.992	0.00330943
rs2070106	CNP	chr17	40125864	synonymous	0.310345	0.206897	0.715	0.118182
rs1135669	STAT5A	chr17	40459737	synonymous	0.0740741	0.148148	0.973	0.0489174
rs615942	COASY	chr17	40714804	missense	0.166667	0.166667	0.942	0.128631
rs665268	MLX	chr17	40722029	missense	0.451613	0.0967742	0.998	0.127563
rs1045710	TUBG1	chr17	40766546	synonymous	0.333333	0.333333	0.947	#N/A
rs1046097	TUBG2	chr17	40818699	missense	0.333333	0.222222	0.988	#N/A
rs2277618	PLEKHH3	chr17	40822678	synonymous	0.0666667	0.166667	0.806	0.229642
rs9892728	RAMP2	chr17	40913366	synonymous	0.138889	0.166667	0.069	0.361468
rs2305218	VPS25	chr17	40926695	synonymous	0.352941	0.352941	0.998	#N/A
rs2070835	VAT1	chr17	41174025	synonymous	0.2	0.52	0.642	0.161663
rs8482	NBR1	chr17	41361960	missense	0.296296	0.259259	0.995	0.498947
rs3815076	G6PC3	chr17	42152103	synonymous	0.333333	0.030303	0.666	0.102302
rs228757	HDAC5	chr17	42164885	missense	0.0588235	0.235294	0.1	0.0298063
rs2071167	UBTF	chr17	42287519	synonymous	0.40625	0.21875	0.915	0.200427
rs2011951	SLC25A39	chr17	42398052	missense	0.388889	0.611111	0.207	0.154701
rs936019	GPATCH8	chr17	42475983	synonymous	0.257143	0.142857	0.964	0.112132
rs12164	HIGD1B	chr17	42925559	synonymous	0.0384615	0.0769231	0.004	0.606684
rs1071682	HIGD1B	chr17	42927721	missense	0.0526316	0.210526	0.158	0.606684
rs2289674	EFTUD2	chr17	42953409	synonymous	0.263158	0.105263	0.854	0.00715308
rs9900173	DCAKD	chr17	43111688	synonymous	0.214286	0.285714	0.984	0.0551524
rs2239922	NMT1	chr17	43175906	synonymous	0.307692	0.192308	0.987	0.220951
rs2239923	NMT1	chr17	43176804	synonymous	0.208333	0.166667	0.989	0.220951
rs1801353	FMNL1	chr17	43319770	synonymous	0.117647	0.382353	0.954	0.114766
rs2959953	ARHGAP27	chr17	43507008	missense	0.125	0	0.021	0.201327
rs2277613	KANSL1	chr17	44117135	synonymous	0.275862	0.103448	0.663	0.135294
rs197922	GOSR2	chr17	45008570	missense	0.333333	0.181818	0.867	0.60804
rs550510	CALCOCO2	chr17	46926615	missense	0.411765	0.235294	0.915	0.904535
rs10278	CALCOCO2	chr17	46939658	missense	0.5	0.166667	0.572	0.904535
rs1058018	UBE2Z	chr17	47000251	synonymous	0.458333	0.166667	0.91	#N/A
rs2270576	SNF8	chr17	47007963	synonymous	0.409091	0.181818	0.997	0.366438
rs2233369	ABI3	chr17	47293906	missense	0.133333	0.133333	0.968	0.171364
rs2230392	ITGA3	chr17	48155425	missense	0.392857	0.178571	0.836	0.0791209
rs9839	PDK2	chr17	48174908	synonymous	0.34375	0.21875	0.675	0.217827
rs4626	TOB1	chr17	48940422	synonymous	0.391304	0.304348	0.989	#N/A
rs2318789	UTP18	chr17	49350802	synonymous	0.318182	0.181818	0.998	0.514661
rs205498	TRIM25	chr17	54978794	missense	0.157895	0.157895	0.116	0.298584
rs2230772	AKAP1	chr17	55183203	synonymous	0.235294	0.176471	0	0.525965
rs3744108	MTMR4	chr17	56585872	missense	0.15	0.1	0.997	#N/A
rs1057068	‘SEPTIN4’	chr17	56598439	synonymous	0.147059	0.235294	0.929	0.291411
rs3744383	SMG8	chr17	57290383	synonymous	0.230769	0.115385	0.995	0.0874317
rs375795771	DHX40	chr17	57656854	synonymous	0.323529	0.470588	0.957	0.0336788
rs11368	RNFT1	chr17	58031412	synonymous	0.25	0.321429	0.992	0.271008
rs75743672	TBX2	chr17	59477903	synonymous	0.0740741	0.259259	0.984	0.0142959
rs1057987	TBX2	chr17	59485555	synonymous	0.0526316	0.578947	0.657	0.0142959
rs3744448	TBX4	chr17	59533868	missense	0.0526316	0.0526316	0.994	0.0300564
rs3744438	TBX4	chr17	59557600	missense	0	0.0588235	0.022	0.0300564
rs2278812	MED13	chr17	60040329	synonymous	0.166667	0	0.949	0.170068
rs3826537	MRC2	chr17	60769803	synonymous	0.1	0.3	0.939	0.0313808
rs4362	ACE	chr17	61573761	synonymous	0.235294	0.176471	0.202	0.0690173
rs2727288	FTSJ3	chr17	61901197	missense	0.117647	0.205882	0.95	0.235795
rs968719	PSMC5	chr17	61908271	synonymous	0.310345	0.103448	0.817	0.153518
rs13030	PSMC5	chr17	61908556	synonymous	0.235294	0.176471	0.922	0.153518
rs11079691	PSMD12	chr17	65362552	synonymous	0.25	0.142857	0.989	#N/A
rs2291284	NOL11	chr17	65717525	missense	0.193548	0.0645161	0.799	0.454878
rs9891146	C17orf58	chr17	65988049	missense	0.133333	0.133333	0.224	0.0757825
rs4638	KPNA2	chr17	66039350	synonymous	0.227273	0.0909091	0.932	0.248285
rs3213690	AMZ2	chr17	66246416	missense	0.30303	0.212121	0.701	0.246586
rs7105	AMZ2	chr17	66253095	synonymous	0.388889	0.222222	0.043	0.246586
rs883541	WIPI1	chr17	66449122	missense	0.214286	0.321429	0.606	0.47305
rs2907373	FAM20A	chr17	66533655	missense	0.333333	0.133333	0.031	0.100683
rs2302234	FAM20A	chr17	66538239	missense	0.366667	0.333333	0.99	0.100683
rs2302294	ABCA9	chr17	66985992	missense	0.037037	0.185185	0.819	#N/A
rs2302134	ABCA6	chr17	67081830	missense	0.04	0.16	0.988	0.399083
rs8387	FAM104A	chr17	71205854	synonymous	0.1875	0.25	0.988	0.0651408
rs745143	C17orf80	chr17	71232687	missense	0.210526	0.105263	0.04	0.631664
rs2272111	CD300A	chr17	72469966	missense	0.190476	0.0952381	0	#N/A
rs2034310	CD300LF	chr17	72691928	missense	0	0.166667	0.006	0.651312
rs35489971	CD300LF	chr17	72700943	missense	0.133333	0.133333	0.007	0.651312
rs690514	FDXR	chr17	72862593	missense	0.0952381	0.047619	0.431	0.111771
rs1044228	ICT1	chr17	73016621	synonymous	0.263158	0.105263	0.986	0.601093
rs4788863	SLC16A5	chr17	73089852	synonymous	0.129032	0.16129	0.02	#N/A
rs4788867	NT5C	chr17	73127683	synonymous	0.227273	0.227273	0.967	0.305409
rs78338345	GGA3	chr17	73238509	missense	0.411765	0.117647	0.988	0.131164
rs4078259	KIAA0195	chr17	73488794	synonymous	0.235294	0.0588235	0.991	0.033195
rs7503373	CASKIN2	chr17	73498483	missense	0.0689655	0.103448	0.206	0.0859375
rs7502835	CASKIN2	chr17	73498623	synonymous	0.176471	0	0.007	0.0859375
rs8064529	TSEN54	chr17	73519413	missense	0.407407	0.296296	0.801	0.14218
rs1671036	LLGL2	chr17	73552185	missense	0.318182	0.318182	0.012	0.0484293
rs1671021	LLGL2	chr17	73565171	missense	0.368421	0.157895	0.404	0.0484293
rs820196	RECQL5	chr17	73627539	missense	0.4	0.2	0.921	0.252618
rs8669	ITGB4	chr17	73750859	synonymous	0.352941	0.411765	0.936	0.179041
rs871443	ITGB4	chr17	73753503	missense	0.307692	0.0384615	0.555	0.179041
rs11868471	UNK	chr17	73816026	synonymous	0.2	0.05	0.901	0.0491228
rs8078208	UNK	chr17	73819525	synonymous	0.235294	0.176471	0.011	0.0491228
rs1135688	UNC13D	chr17	73827205	missense	0.277778	0.277778	0.004	0.102041
rs3760128	TRIM65	chr17	73886888	missense	0.114286	0.114286	0.002	#N/A
rs3744015	MRPL38	chr17	73900688	synonymous	0.166667	0.133333	0.272	#N/A
rs1135640	ACOX1	chr17	73949540	missense	0.264706	0.205882	0.997	0.124767
rs2665998	SRP68	chr17	74056413	synonymous	0.358974	0.153846	0.977	0.0342772
rs2585751	FAM100B	chr17	74261677	synonymous	0.266667	0.3	0.917	#N/A
rs10459	PRPSAP1	chr17	74307737	synonymous	0.216216	0.0810811	0.793	0.0015748
rs3744037	SPHK1	chr17	74383475	synonymous	0.178571	0.107143	0.019	0.1
rs3803739	UBE2O	chr17	74387284	missense	0.366667	0.0333333	0.801	0.0304818
rs674402	SEC14L1	chr17	75190962	synonymous	0.171429	0.142857	0.076	0.051882
rs12449858	TMC6	chr17	76121318	missense	0.3	0.15	0.837	0.0976357
rs2748427	TMC6	chr17	76121864	missense	0.181818	0.181818	0.11	0.0976357
rs1079170	SYNGR2	chr17	76166939	synonymous	0.35	0.35	0.35	0.101438
rs1071664	TK1	chr17	76183043	synonymous	0.375	0.1875	0.699	0.0459866
rs2292642	PGS1	chr17	76395430	synonymous	0.368421	0.105263	0.432	0.0747475
rs78023288	DNAH17	chr17	76420085	missense	0.25	0.166667	0.949	#N/A
rs3803781	CANT1	chr17	76989782	synonymous	0.466667	0	0.733	0.0789605
rs4789922	C1QTNF1	chr17	77040128	synonymous	0.0526316	0.157895	0.086	0.0463506
rs1126690	GAA	chr17	78091405	missense	0.416667	0.416667	0.212	0.119218
rs2241886	EIF4A3	chr17	78113832	synonymous	0.388889	0.222222	0.136	#N/A
rs7503034	SGSH	chr17	78184393	missense	0.111111	0.166667	0.003	0.104427
rs4969391	BAIAP2	chr17	79089590	missense	0.2	0.05	0.835	0.202724
rs36000545	AATK	chr17	79093822	missense	0.09375	0.15625	0.021	0.222456
rs2725405	SLC38A10	chr17	79220224	missense	0.333333	0.190476	0.118	0.265414
rs11552304	C17orf70	chr17	79514129	missense	0.130435	0.0434783	0.197	#N/A
rs17852306	NPLOC4	chr17	79580457	synonymous	0.368421	0.210526	0.211	0.382191
rs1128812	OXLD1	chr17	79632363	synonymous	0.375	0.375	0	0.297468
rs56058441	HGS	chr17	79668135	missense	0.5	0.40625	0.002	0.0265152
rs11546280	MRPL12	chr17	79671714	missense	0.375	0.15625	0.019	0.187123
rs11150813	SLC25A10	chr17	79687218	missense	0.416667	0.0833333	0.007	0.263183
rs8074498	ASPSCR1	chr17	79954544	missense	0.3125	0.1875	0.318	0.353599
rs13087	ASPSCR1	chr17	79974731	synonymous	0.222222	0.166667	0.001	0.353599
rs61746217	DCXR	chr17	79993919	missense	0.521739	0.434783	0.001	0.230514
rs12948507	RFNG	chr17	80006957	missense	0.394737	0.0789474	0.107	0.0501339
rs11077966	GPS1	chr17	80012449	synonymous	0.45	0.3	0.681	0.301976
rs1140616	FASN	chr17	80039481	synonymous	0.352941	0.411765	0.43	0.148131
rs11077986	SECTM1	chr17	80280865	synonymous	0.212121	0.393939	0	0.660354
rs11903	OGFOD3	chr17	80350331	synonymous	0.192308	0.0769231	0.97	0.248197
rs1141463	HEXDC	chr17	80377690	synonymous	0.1	0.1	0.106	0.558846
rs2306758	C17orf62	chr17	80401946	synonymous	0.285714	0.357143	0.052	0.0196246
rs1056534	FN3K	chr17	80708601	synonymous	0.0434783	0.304348	0.153	0.124444
rs2292971	TBCD	chr17	80863857	missense	0.363636	0.272727	0	0.300533
rs9390	TBCD	chr17	80899281	synonymous	0.25	0.25	0	0.300533
rs80319001	THOC1	chr18	224131	synonymous	0.208333	0.0833333	0.928	0.0711744
rs2305027	COLEC12	chr18	334742	missense	0.0909091	0.272727	0.058	0.0555556
rs2305025	COLEC12	chr18	334994	missense	0.133333	0.2	0.548	0.0555556
rs3786349	ENOSF1	chr18	712568	missense	0.190476	0.380952	0.684	0.434201
rs633422	SMCHD1	chr18	2724930	missense	0.26087	0.173913	0.999	0.152691
rs3810067	EMILIN2	chr18	2891478	synonymous	0.0625	0.25	0.105	0.282099
rs3826638	EMILIN2	chr18	2891847	synonymous	0	0.1875	0	0.282099
rs56288451	EMILIN2	chr18	2909700	missense	0.0555556	0.0555556	0.398	0.282099
rs2229337	TGIF1	chr18	3457539	synonymous	0.375	0.125	0.391	0.485929
rs2229333	TGIF1	chr18	3457607	missense	0.3125	0.3125	0.499	0.485929
rs620652	ZFP161	chr18	5292030	synonymous	0.0909091	0.181818	0.985	#N/A
rs2230601	PTPRM	chr18	8069868	synonymous	0.0952381	0.238095	0.926	0.145577
rs593950	PTPRM	chr18	8387219	synonymous	0.411765	0.352941	0.062	0.145577
rs906807	NDUFV2	chr18	9117867	missense	0.268293	0.292683	0.19	0.109731
rs2306134	PPP4R1	chr18	9562042	missense	0.30303	0.0909091	0.018	0.124153
rs3185480	APCDD1	chr18	10487918	synonymous	0	0.222222	0.016	0.0382903
rs3748428	PIEZO2	chr18	10681711	missense	0	0.2	0.786	0.133441
rs662515	MPPE1	chr18	11886563	missense	0.333333	0.111111	0.003	0.459732
rs11545506	IMPA2	chr18	11999115	synonymous	0.25	0.142857	0.987	0.0270492
rs11267036	TUBB6	chr18	12308793	synonymous	0.125	0.25	0.504	0.00302847
rs11553521	AFG3L2	chr18	12348285	synonymous	0.12	0.16	0.723	0.272295
rs2302768	PSMG2	chr18	12718593	synonymous	0.310345	0.275862	0.115	0.183206
rs3737379	CEP192	chr18	13100451	missense	0.3	0	0.988	0.348093
rs677688	IMPACT	chr18	22020543	missense	0.25	0.214286	0.004	0.0595568
rs2278792	DSG2	chr18	29122799	missense	0.111111	0.222222	0.962	0.238335
rs3737374	TRAPPC8	chr18	29432624	missense	0.125	0.21875	0.732	0.240421
rs2278463	ZNF397	chr18	32826088	synonymous	0.368421	0.0526316	0.955	0.240084
rs2249769	ZSCAN30	chr18	32834186	missense	0.0625	0	0.582	0.610451
rs2032729	ZNF24	chr18	32917644	missense	0.129032	0.129032	0.454	0.174497
rs2276314	C18orf21	chr18	33557466	missense	0.185185	0.185185	0.059	0.216418
rs1050631	SLC39A6	chr18	33694120	synonymous	0.24	0.16	0.803	0.198187
rs3737466	SLC39A6	chr18	33702162	synonymous	0.266667	0.133333	0.627	0.198187
rs1785934	ELP2	chr18	33718326	missense	0.375	0.125	0.026	0.208531
rs12607773	ELP2	chr18	33754507	missense	0.117647	0.294118	0.039	0.208531
rs2303507	TPGS2	chr18	34398883	missense	0.416667	0.333333	0.998	0.304598
rs2276199	PSTPIP2	chr18	43568717	missense	0.3	0.15	0.002	0.72189
rs3809922	SMAD7	chr18	46448129	synonymous	0.111111	0.166667	0.755	0.318841
rs11549285	ACAA2	chr18	47318626	missense	0.0666667	0.333333	0.306	0.212171
rs2276170	MYO5B	chr18	47369758	synonymous	0.0555556	0.166667	0.27	0.2
rs125555	MBD1	chr18	47800179	missense	0.153846	0.269231	0.987	0.222386
rs140686	MBD1	chr18	47803354	synonymous	0.1875	0.3125	0.004	0.222386
rs7228084	CXXC1	chr18	47810351	synonymous	0.25	0.291667	0.979	0.025641
rs8305	POLI	chr18	51820805	missense	0.15	0.35	0.762	0.50738
rs1344011	CCDC68	chr18	52605188	synonymous	0.173913	0.347826	0.563	0.44504
rs8766	TCF4	chr18	52895531	synonymous	0.0555556	0.138889	0.852	0.0491803
rs536560	FECH	chr18	55221648	synonymous	0.2	0.2	0.187	0.216867
rs3737506	ZNF532	chr18	56587802	missense	0.322581	0.193548	0.997	0.696637
rs2298711	LMAN1	chr18	57000469	missense	0.263158	0.315789	0.049	0.318841
rs3744926	ZCCHC2	chr18	60241732	synonymous	0.217391	0.0869565	0.199	0.14751
rs2003149	KDSR	chr18	61022791	synonymous	0.235294	0.176471	0.868	0.0520646
rs3826616	SERPINB8	chr18	61654463	missense	0.333333	0.277778	0.163	0.158654
rs3737512	TIMM21	chr18	71816278	missense	0	0.157895	0.074	0.460094
rs2278161	CNDP2	chr18	72176083	missense	0.315789	0.184211	0.459	0.119651
rs7230037	ZADH2	chr18	72914280	synonymous	0.2	0.333333	0.903	0.48324
rs3744872	RBFA	chr18	77805856	missense	0.133333	0.166667	0.175	0.507426
rs3826595	ADNP2	chr18	77896242	synonymous	0.08	0.28	0.073	0.176877
rs1138439	PPAP2C	chr19	282753	missense	0.466667	0.2	0	#N/A
rs2287960	SHC2	chr19	422238	synonymous	0.25	0.0416667	0.023	0.169815
rs6507	CDC34	chr19	532066	synonymous	0.166667	0.166667	0.852	#N/A
rs2238549	POLRMT	chr19	622336	missense	0.294118	0.117647	0.499	0.215753
rs7246311	FSTL3	chr19	680378	synonymous	0.037037	0.185185	0.523	0.0851761
rs1050457	PALM	chr19	731144	missense	0.125	0.125	0.001	0.286745
rs3746173	C19orf21	chr19	757412	missense	0.3125	0.3125	0.22	#N/A
rs2230216	CFD	chr19	863220	missense	0.4375	0.125	0.111	0.105587
rs1060442	MED16	chr19	885818	synonymous	0.37931	0.137931	0.886	0.124931
rs78580402	R3HDM4	chr19	900951	missense	0.388889	0.166667	0.911	0.0445089
rs2158367	WDR18	chr19	990281	missense	0.380952	0.142857	0.93	0.131316
rs11538683	WDR18	chr19	991129	missense	0.416667	0.375	0.883	0.131316
rs7146	C19orf6	chr19	1014398	synonymous	0.347826	0.347826	0.285	#N/A
rs2304262	CNN2	chr19	1036552	synonymous	0.611111	0.166667	0.412	0.0101617
rs3752246	ABCA7	chr19	1056492	missense	0.333333	0.0666667	0.064	0.156453
rs2074442	HMHA1	chr19	1074000	missense	0.2	0.0666667	0.002	0.120367
rs7251797	HMHA1	chr19	1077985	missense	0.307692	0.230769	0.001	0.120367
rs2302109	SBNO2	chr19	1110829	synonymous	0.565217	0.434783	0.384	0.0707357
rs9823	MIDN	chr19	1256998	synonymous	0.466667	0.2	0.784	0.0441926
rs3826942	MUM1	chr19	1360575	missense	0.351351	0.243243	0	0.413467
rs1142530	NDUFS7	chr19	1388538	missense	0.40625	0.1875	0.004	0.216097
rs2074888	TCF3	chr19	1615796	missense	0.407407	0.185185	0.005	0.240275
rs2240590	TCF3	chr19	1622116	synonymous	0.176471	0.235294	0.044	0.240275
rs2396359	REXO1	chr19	1819125	missense	0.361111	0.138889	0.448	0.097386
rs3746045	KLF16	chr19	1854557	synonymous	0.2	0.2	0.518	#N/A
rs7253519	BTBD2	chr19	1986520	synonymous	0.25	0.25	0.946	0.0808208
rs1610045	BTBD2	chr19	1997363	synonymous	0.384615	0.153846	0.125	0.0808208
rs2074894	MOB3A	chr19	2078488	synonymous	0.210526	0.421053	0.001	0.00289744
rs20567	AP3D1	chr19	2110746	synonymous	0.5	0.25	0.064	0.0550725
rs2302061	DOT1L	chr19	2226772	missense	0.1	0.15	0.582	0.143784
rs968688	TIMM13	chr19	2427266	synonymous	0.305556	0.194444	0.977	0.0212545
rs11084940	LMNB2	chr19	2433890	synonymous	0.157895	0.157895	0.611	0.0347339
rs759073	SLC39A3	chr19	2732986	synonymous	0.230769	0.0384615	0.022	0.0140998
rs2302491	SGTA	chr19	2762585	synonymous	0.4375	0.1875	0.356	0.00496752
rs1128925	SGTA	chr19	2767192	synonymous	0.266667	0.0666667	0.042	0.00496752
rs11150	TLE2	chr19	2997897	synonymous	0.27027	0.297297	0.941	0.26485
rs4900	GNA11	chr19	3119239	synonymous	0.297297	0.27027	0.908	0.0151961
rs2074865	GNA15	chr19	3155902	synonymous	0.206897	0.137931	0.864	#N/A
rs2288949	NCLN	chr19	3207646	missense	0.533333	0.5	0.843	0.049904
rs2240751	MFSD12	chr19	3548231	missense	0.185185	0.222222	0.554	0.0787671
rs2158935	CACTIN	chr19	3611972	synonymous	0.333333	0.111111	0.98	0.0973586
rs2074957	PIP5K1C	chr19	3653525	synonymous	0.193548	0.258065	0.052	0.133445
rs1046268	TJP3	chr19	3750615	missense	0.470588	0.647059	0.012	0.12867
rs7239	MRPL54	chr19	3767265	synonymous	0.56	0.28	0.281	#N/A
rs10250	MAP2K2	chr19	4101062	synonymous	0.173913	0.0869565	0.997	0.190194
rs11085068	CCDC94	chr19	4254375	synonymous	0.12	0.2	0.934	#N/A
rs7247504	STAP2	chr19	4333711	missense	0.222222	0	0.041	0.593437
rs11882587	MPND	chr19	4352959	synonymous	0.2	0.133333	0.613	0.220999
rs243261	SH3GL1	chr19	4362691	synonymous	0.34375	0.0625	0.412	0.0445831
rs11909	UBXN6	chr19	4454000	synonymous	0.444444	0.138889	0.893	0.101403
rs892161	HDGFRP2	chr19	4493708	synonymous	0.166667	0.166667	0.678	0.304265
rs966384	LRG1	chr19	4538599	missense	0.238095	0.0952381	0.001	0.292028
rs2270090	C19orf10	chr19	4670313	missense	0.227273	0.227273	0.035	#N/A
rs2292151	TICAM1	chr19	4816719	synonymous	0.380952	0.190476	0.177	0.237231
rs7255265	TICAM1	chr19	4818378	synonymous	0.0666667	0.133333	0.003	0.237231
rs8289	PLIN3	chr19	4859937	missense	0.285714	0.142857	0.014	0.138486
rs2240678	KDM4B	chr19	5041178	synonymous	0.117647	0.0588235	0.639	0.0499002
rs10811	DUS3L	chr19	5786815	synonymous	0	0.3	0.968	0.0713208
rs2233188	MLLT1	chr19	6230692	synonymous	0.263158	0.157895	0.953	0.0466667
rs348362	CRB3	chr19	6466482	synonymous	0.125	0.25	0.002	0.677551
rs2230205	C3	chr19	6709704	synonymous	0.529412	0.235294	0.328	0.16687
rs2279624	GPR108	chr19	6731057	synonymous	0.32	0.36	0.136	0.126428
rs2305806	SH2D3A	chr19	6755007	synonymous	0.0952381	0.142857	0.112	0.313592
rs1799817	INSR	chr19	7125297	synonymous	0.176471	0.117647	0.168	0.0541935
rs6791	STXBP2	chr19	7712277	missense	0.368421	0.473684	0	0.0432513
rs6952	TRAPPC5	chr19	7747293	missense	0.333333	0.52381	0.606	#N/A
rs2303701	MAP2K7	chr19	7975586	synonymous	0.0952381	0.0952381	0.172	0.220443
rs475002	SNAPC2	chr19	7986638	missense	0.115385	0.192308	0.832	0.231103
rs561	NDUFA7	chr19	8376431	synonymous	0.478261	0.26087	0.986	0.258013
rs890853	KANK3	chr19	8399635	missense	0.037037	0.555556	0.06	0.318233
rs2230876	RAB11B	chr19	8468337	synonymous	0.341463	0.268293	0	#N/A
rs1133893	‘MARCH2’	chr19	8486884	missense	0.263158	0.368421	0.985	0.190972
rs8100431	ZNF414	chr19	8578035	missense	0.0625	0.125	0.367	0.353107
rs3752199	ZNF317	chr19	9267319	missense	0.263158	0.105263	0.279	0.0936301
rs2241356	ZNF266	chr19	9524185	synonymous	0.444444	0.444444	0.633	#N/A
rs2303100	OLFM2	chr19	9968434	missense	0.190476	0.142857	0.791	0.024237
rs2277969	COL5A3	chr19	10071347	missense	0	0.2	0.078	#N/A
rs2305791	PPAN	chr19	10218524	synonymous	0.347826	0.0434783	0.58	0.112019
rs7710	EIF3G	chr19	10226256	synonymous	0.576923	0.346154	0.385	#N/A
rs2228612	DNMT1	chr19	10273372	missense	0.434783	0.173913	0.013	0.0779221
rs2304236	MRPL4	chr19	10370444	synonymous	0.448276	0.0689655	0	0.359503
rs5498	ICAM1	chr19	10395683	missense	0.4375	0.125	0.001	0.479569
rs1056538	ICAM5	chr19	10402938	missense	0.0666667	0.333333	0.884	#N/A
rs2304240	ICAM3	chr19	10449392	synonymous	0.176471	0.0588235	0.009	0.50225
rs2304256	TYK2	chr19	10475652	missense	0.208333	0.0416667	0.007	0.299003
rs11545829	KEAP1	chr19	10599965	synonymous	0.28	0.08	0.021	0.0198588
rs12984043	KRI1	chr19	10672493	missense	0.277778	0.0555556	0.042	0.269149
rs1045361	AP1M2	chr19	10692000	synonymous	0.157895	0.263158	0.469	0.0858369
rs2288904	SLC44A2	chr19	10742170	missense	0.4	0.428571	0.778	0.186275
rs2229383	ILF3	chr19	10794630	synonymous	0.323529	0.205882	0.865	0.0211864
rs2229920	DNM2	chr19	10939792	synonymous	0.296296	0.185185	0.006	0.0637488
rs2304086	YIPF2	chr19	11034846	synonymous	0.459459	0.0810811	0.538	0.143182
rs7935	SMARCA4	chr19	11105608	synonymous	0.333333	0.111111	0.798	0.175299
rs3745681	KANK2	chr19	11303943	synonymous	0.0769231	0.0769231	0.54	0.136219
rs117328686	DOCK6	chr19	11319636	missense	0.210526	0.210526	0.094	0.206591
rs6887	CCDC159	chr19	11465316	missense	0.26087	0.26087	0.069	#N/A
rs2291516	RGL3	chr19	11508177	missense	0.233333	0.2	0.017	0.299499
rs160838	RGL3	chr19	11526759	missense	0.25	0.125	0.647	0.299499
rs11879168	ZNF44	chr19	12384580	missense	0.15	0.1	0.039	0.268571
rs2293682	DNASE2	chr19	12989560	synonymous	0.388889	0.25	0.002	0.501999
rs8012	GCDH	chr19	13010520	missense	0.2	0.05	0.006	0.0738007
rs10104	C19orf53	chr19	13885484	missense	0.388889	0.555556	0.994	0.152174
rs10410239	CC2D1A	chr19	14030689	synonymous	0.277778	0.166667	0.046	0.369509
rs35026308	IL27RA	chr19	14153293	missense	0.178571	0.142857	0.016	0.371505
rs2230748	CD97	chr19	14512489	missense	0.357143	0.238095	0.065	#N/A
rs1127307	GIPC1	chr19	14589378	synonymous	0.44	0.24	0.933	0.174869
rs9543	NDUFB7	chr19	14682804	synonymous	0.333333	0.166667	0.179	0.16331
rs3764626	ZNF333	chr19	14829749	missense	0.25	0.25	0.889	0.42522
rs2240297	SYDE1	chr19	15220850	missense	0.0625	0.125	0.062	0.422455
rs1131177	ILVBL	chr19	15229993	synonymous	0.24	0.08	0.735	0.0737643
rs1044009	NOTCH3	chr19	15271771	missense	0.322581	0.258065	0.342	0.099835
rs1043308	RAB8A	chr19	16238279	synonymous	0.464286	0.321429	0.995	#N/A
rs3752797	AP1M1	chr19	16339715	synonymous	0.297297	0.108108	0.99	#N/A
rs3745318	KLF2	chr19	16436262	missense	0.28125	0.46875	0.259	0.0302115
rs1043481	CHERP	chr19	16633950	synonymous	0.210526	0.157895	0.923	0.00901481
rs2287869	SLC35E1	chr19	16666101	synonymous	0.342857	0.257143	0.943	#N/A
rs2303091	SIN3B	chr19	16976289	synonymous	0.28	0.32	0.286	0.161382
rs1054533	CPAMD8	chr19	17004049	missense	0.210526	0.315789	0	0.242471
rs7248508	MYO9B	chr19	17316782	missense	0.0625	0.3125	0.005	0.0635232
rs891203	OCEL1	chr19	17337882	missense	0.217391	0.391304	0.382	0.470588
rs2288539	NR2F6	chr19	17351535	synonymous	0.333333	0.185185	0.979	0.0230991
rs9676419	USHBP1	chr19	17367435	missense	0	0.0952381	0.011	0.5
rs8102944	ANO8	chr19	17438642	synonymous	0.263158	0.210526	0.102	0.308119
rs3810206	GTPBP3	chr19	17450016	missense	0.333333	0	0.174	0.111741
rs6743	PGLS	chr19	17628587	synonymous	0.382353	0.0882353	0.131	0.374181
rs4808722	CCDC124	chr19	18047283	synonymous	0.25	0.25	0.96	0.0391489
rs7259041	ARRDC2	chr19	18123738	missense	0.382353	0.147059	0.062	0.104363
rs999813	KIAA1683	chr19	18368810	missense	0.111111	0.333333	0.001	0.526812
rs1059369	GDF15	chr19	18497141	missense	0.4375	0.15625	0.298	0.378178
rs6512265	LRRC25	chr19	18502835	missense	0.142857	0.214286	0.003	0.439745
rs10405636	SSBP4	chr19	18538742	synonymous	0.35	0.9	0.027	0.0611559
rs2303697	ISYNA1	chr19	18546678	synonymous	0.210526	0.105263	0.41	0.048011
rs7648	KXD1	chr19	18679379	missense	0.242424	0.212121	0.038	0.020372
rs1127821	COPE	chr19	19011244	synonymous	0.352941	0.0588235	0.067	0.0154321
rs1064351	HOMER3	chr19	19049198	synonymous	0.296296	0.111111	0.502	0.0458204
rs964132	TMEM161A	chr19	19243175	synonymous	0.25	0.0833333	0.307	0.0755016
rs1802498	RFXANK	chr19	19312496	missense	0.44	0.16	0.979	0.215159
rs2074090	MAU2	chr19	19449686	synonymous	0.12	0.08	0.987	#N/A
rs1047361	GATAD2A	chr19	19606634	synonymous	0.192308	0.153846	0.969	0.084492
rs10424582	C19orf12	chr19	30193721	synonymous	0.0952381	0.142857	0.704	0.532951
rs2270399	ZNF507	chr19	32873698	synonymous	0.176471	0.117647	0.025	0.177112
rs7253039	DPY19L3	chr19	32973077	synonymous	0.333333	0.133333	0.662	0.957011
rs2287669	ANKRD27	chr19	33110204	missense	0.0625	0.0625	0.001	0.128364
rs6510271	ANKRD27	chr19	33117666	synonymous	0.133333	0.133333	0.051	0.128364
rs3745974	LRP3	chr19	33698291	missense	0.15625	0.0625	0.078	0.0414013
rs17570	PEPD	chr19	33878837	missense	0.36	0.2	0.881	0.182074
rs392340	KIAA0355	chr19	34842488	synonymous	0.222222	0.0555556	0.026	0.0719875
rs1801015	GPI	chr19	34868642	synonymous	0.368421	0.210526	0.651	0.0502959
rs7259160	UBA2	chr19	34959979	synonymous	0.545455	0.363636	0.364	0.0678899
rs11543232	ZNF302	chr19	35175775	missense	0.25	0.166667	0.974	0.315989
rs2290646	GRAMD1A	chr19	35510102	synonymous	0.526316	0.263158	0.478	0.236301
rs1688005	FXYD5	chr19	35648365	missense	0.0588235	0.235294	0.007	0.800093
rs12110	FXYD5	chr19	35660508	missense	0.35	0.6	0.032	0.800093
rs2073900	LSR	chr19	35741456	synonymous	0.304348	0.0869565	0.347	0.157895
rs34259399	LSR	chr19	35757427	missense	0.375	0.3125	0.347	0.157895
rs4254439	DMKN	chr19	35998362	synonymous	0.368421	0.736842	0	0.557916
rs231591	MLL4	chr19	36224705	missense	0.27027	0.189189	0.148	#N/A
rs2070132	ZNF146	chr19	36727365	missense	0.305556	0.25	0.816	0.013245
rs2912444	ZNF529	chr19	37039069	missense	0.12	0	0.003	0.358696
rs3745765	HKR1	chr19	37854235	missense	0.242424	0.212121	0.782	#N/A
[truncated: 1,969 more rows]
